# Supplementary material for: A dual role for the RNA helicase DHX34 in NMD and pre-mRNA splicing and its function in hematopoietic differentiation
Source: RNA. 2022 Sep;28(9):1224–38. doi: 10.1261/rna.079277.122 (PMC9380745; doi:10.1261/rna.079277.122)
Supplement: Supplemental Material [file supp_079277.122_Supplemental_Table_2.xlsx]

## Sheet: HeLa_DGE_sleuth
target_id	ext_gene	num_aggregated_transcripts	sum_mean_obs_counts	pval	qval	tx	b	tx_b
ENSG00000138829	FBN2	5	20.5083	0.000155116	0.000660463	ENST00000619499	7.2647
ENSG00000124067	SLC12A4	15	45.6094	1.0918e-11	1.09163e-10	ENST00000541864	7.18041	ENST00000316341;0.612|
ENSG00000186318	BACE1	5	21.0597	9.63255e-54	7.3633e-52	ENST00000392937	7.00968	ENST00000530824;3.09|ENST00000528053;1.29|ENST00000513780;1.13|
ENSG00000120708	TGFBI	13	38.3452	0	0	ENST00000507018	6.73509	ENST00000514554;6.53|ENST00000504411;4.37|ENST00000506699;3.69|ENST00000514242;3.66|ENST00000442011;3.63|ENST00000509749;3.41|ENST00000515433;3.33|ENST00000604555;3.19|ENST00000504185;3.13|ENST00000509485;1.62|
ENSG00000115414	FN1	10	44.1607	3.26702e-161	2.3345e-158	ENST00000336916	6.48714	ENST00000474036;5.33|ENST00000432072;3.9|ENST00000461974;3.76|ENST00000456923;3.61|ENST00000323926;3.04|ENST00000492816;1.73|
ENSG00000019186	CYP24A1	2	4.46196	1.35233e-41	7.14648e-40	ENST00000216862	6.4462	ENST00000460643;4.51|
ENSG00000128510	CPA4	10	37.9203	1.6226e-121	5.92609e-119	ENST00000493259	6.06291	ENST00000492072;1.11|ENST00000222482;0.789|
ENSG00000173210	ABLIM3	5	13.1206	3.63465e-18	6.17741e-17	ENST00000515171	5.82601	ENST00000504238;3.29|ENST00000326685;2.79|
ENSG00000116731	PRDM2	4	13.6194	0.000315227	0.00126514	ENST00000343137	5.81107
ENSG00000143183	TMCO1	5	21.4645	1.58551e-68	1.74885e-66	ENST00000628579	5.34334	ENST00000464650;1.51|ENST00000392129;1.16|ENST00000481278;1.01|
ENSG00000134986	NREP	11	34.4938	2.6883e-07	1.69843e-06	ENST00000509427	5.23591	ENST00000379671;0.711|ENST00000257435;0.462|
ENSG00000087494	PTHLH	4	8.78521	5.22782e-16	7.58333e-15	ENST00000395868	5.23494	ENST00000395872;4.2|ENST00000538310;3.1|
ENSG00000168477	TNXB	2	4.4796	1.79989e-06	1.02074e-05	ENST00000490077	5.23474
ENSG00000164418	GRIK2	3	6.02621	0.000298351	0.0012024	ENST00000369138	5.15423
ENSG00000026508	CD44	18	64.5327	1.52474e-29	4.86585e-28	ENST00000525469	5.14868	ENST00000263398;0.657|ENST00000434472;0.628|
ENSG00000197530	MIB2	23	74.168	2.42224e-13	2.83948e-12	ENST00000514234	5.13249	ENST00000477990;0.952|ENST00000487053;0.794|
ENSG00000254656	RTL1	1	2.24316	7.31873e-14	8.96298e-13	ENST00000534062	5.12079
ENSG00000135363	LMO2	3	4.79227	6.40923e-14	7.91403e-13	ENST00000395833	5.10809
ENSG00000136717	BIN1	10	39.2847	2.14792e-08	1.53884e-07	ENST00000393040	5.03036	ENST00000462958;0.708|ENST00000409400;0.47|
ENSG00000053108	FSTL4	5	17.7297	1.75866e-190	1.9269e-187	ENST00000509525	5.00182	ENST00000507112;4.44|ENST00000514998;4.4|ENST00000265342;3.48|ENST00000621681;2.81|
ENSG00000118257	NRP2	6	13.619	1.44628e-18	2.51796e-17	ENST00000357785	4.99233	ENST00000272849;3.84|ENST00000360409;2.11|
ENSG00000136859	ANGPTL2	1	2.70994	5.1057e-08	3.51538e-07	ENST00000373425	4.98381
ENSG00000085117	CD82	4	15.9165	5.7327e-26	1.55217e-24	ENST00000530931	4.95144	ENST00000227155;1.81|ENST00000524750;1.22|
ENSG00000242221	PSG2	1	2.1427	7.34397e-12	7.52927e-11	ENST00000406487	4.92711
ENSG00000134516	DOCK2	5	12.3709	5.20003e-12	5.42275e-11	ENST00000520908	4.91696	ENST00000523684;2.89|
ENSG00000101665	SMAD7	5	12.3529	0.000322227	0.00129071	ENST00000545051	4.89455	ENST00000262158;0.338|
ENSG00000182871	COL18A1	5	21.1674	1.07926e-19	2.05773e-18	ENST00000355480	4.86758	ENST00000400337;0.419|
ENSG00000078098	FAP	1	1.70587	2.45272e-07	1.55819e-06	ENST00000188790	4.79804
ENSG00000130635	COL5A1	6	27.24	5.35779e-49	3.52221e-47	ENST00000618395	4.78916	ENST00000371817;0.792|
ENSG00000167302	TEPSIN	7	21.9712	1.49509e-06	8.5616e-06	ENST00000573295	4.78213	ENST00000300714;0.257|
ENSG00000163346	PBXIP1	3	12.7046	1.1673e-09	9.56281e-09	ENST00000368465	4.77407	ENST00000368463;0.566|
ENSG00000163297	ANTXR2	4	9.37784	3.43569e-10	2.97031e-09	ENST00000403729	4.77317	ENST00000449651;2.64|
ENSG00000198598	MMP17	6	15.1436	1.6582e-11	1.62702e-10	ENST00000535291	4.71421	ENST00000360564;0.674|
ENSG00000100968	NFATC4	10	17.6177	0.000419571	0.00164652	ENST00000250373	4.70435
ENSG00000090863	GLG1	6	27.3569	4.46165e-06	2.3924e-05	ENST00000627032	4.62341	ENST00000447066;0.253|
ENSG00000189143	CLDN4	2	7.33354	0.000415011	0.00163097	ENST00000340958	4.59763
ENSG00000197959	DNM3	5	13.0107	1.19117e-05	6.01439e-05	ENST00000523513	4.5934
ENSG00000141052	MYOCD	4	13.5465	4.92133e-77	7.22161e-75	ENST00000443061	4.58277	ENST00000425538;2.72|ENST00000579237;2.62|
ENSG00000081059	TCF7	4	11.8825	3.62463e-76	5.04838e-74	ENST00000395023	4.53827	ENST00000342854;1.76|
ENSG00000113361	CDH6	2	3.42899	1.36923e-08	1.00596e-07	ENST00000265071	4.50728	ENST00000514738;2.77|
ENSG00000078900	TP73	1	1.54935	1.31116e-05	6.60199e-05	ENST00000378295	4.485
ENSG00000131981	LGALS3	4	14.7909	3.73741e-54	2.9111e-52	ENST00000553755	4.47974	ENST00000254301;0.642|
ENSG00000269729	AC006262.2	2	3.44271	3.44978e-12	3.6626e-11	ENST00000599127	4.46022	ENST00000600152;3.71|
ENSG00000162194	LBHD1	5	13.3781	0.000584532	0.00222071	ENST00000532208	4.44375	ENST00000431002;0.489|
ENSG00000153029	MR1	3	9.038	2.31001e-09	1.83939e-08	ENST00000614012	4.40319	ENST00000282990;1.26|
ENSG00000171617	ENC1	3	7.65801	1.56997e-06	8.97791e-06	ENST00000302351	4.35487	ENST00000537006;3.97|
ENSG00000019144	PHLDB1	11	33.0373	5.24047e-13	5.94391e-12	ENST00000532517	4.34913	ENST00000356063;0.464|
ENSG00000251209	LINC00923	5	8.81313	4.8625e-15	6.53436e-14	ENST00000621777	4.32067	ENST00000615399;3.91|ENST00000619015;3.43|
ENSG00000135318	NT5E	4	14.0054	5.66679e-23	1.30622e-21	ENST00000257770	4.31685	ENST00000416334;3.94|ENST00000369651;2.71|
ENSG00000103855	CD276	6	26.7225	0.000423166	0.00165905	ENST00000537340	4.30078	ENST00000318443;0.337|
ENSG00000108846	ABCC3	7	16.753	2.7947e-09	2.20081e-08	ENST00000285238	4.29973	ENST00000502426;3.73|ENST00000505699;3.63|ENST00000427699;1.22|
ENSG00000143369	ECM1	2	4.82012	0.000226237	0.000935163	ENST00000369047	4.28335
ENSG00000006468	ETV1	7	13.6923	0.000453967	0.00176842	ENST00000405358	4.27467
ENSG00000123136	DDX39A	16	57.5892	6.01105e-06	3.1725e-05	ENST00000454233	4.22993	ENST00000242776;0.194|
ENSG00000134121	CHL1	3	4.39081	0.000591923	0.00224483	ENST00000397491	4.22967
ENSG00000001617	SEMA3F	4	14.5677	1.90664e-05	9.37349e-05	ENST00000413852	4.19648	ENST00000002829;0.573|
ENSG00000137845	ADAM10	7	29.0737	8.90756e-05	0.000393855	ENST00000462061	4.19599	ENST00000396136;0.185|
ENSG00000157873	TNFRSF14	1	1.40247	2.28105e-05	0.000111079	ENST00000355716	4.19123
ENSG00000042493	CAPG	4	17.0511	1.26295e-25	3.38607e-24	ENST00000263867	4.18027	ENST00000409724;0.758|ENST00000453973;0.629|
ENSG00000144152	FBLN7	3	5.82299	4.40716e-08	3.04975e-07	ENST00000409450	4.16776	ENST00000331203;3.66|
ENSG00000105929	ATP6V0A4	2	2.63909	0.000980842	0.00356167	ENST00000644341	4.16257
ENSG00000215644	GCGR	2	2.44746	8.94683e-06	4.60223e-05	ENST00000400723	4.16032
ENSG00000187775	DNAH17	6	16.6943	5.63269e-19	1.01063e-17	ENST00000586052	4.13903	ENST00000591369;1.43|
ENSG00000102312	PORCN	8	24.0508	5.59879e-06	2.96539e-05	ENST00000355961	4.12203	ENST00000361988;0.591|
ENSG00000168036	CTNNB1	15	60.8117	6.20689e-08	4.23104e-07	ENST00000643297	4.11579	ENST00000396185;0.844|ENST00000645982;0.815|ENST00000396183;0.217|
ENSG00000147124	ZNF41	4	10.5687	0.000417648	0.00163976	ENST00000377065	4.0897	ENST00000313116;0.301|
ENSG00000185088	RPS27L	7	28.9978	4.22048e-112	1.36007e-109	ENST00000455271	4.07194	ENST00000411926;1.1|ENST00000330964;1.09|ENST00000439025;1|
ENSG00000151006	PRSS53	2	5.95633	4.04396e-05	0.000189622	ENST00000280606	4.0493	ENST00000486499;0.503|
ENSG00000197746	PSAP	4	21.2923	1.90323e-19	3.54643e-18	ENST00000394934	4.04699	ENST00000633965;1.27|
ENSG00000075945	KIFAP3	2	8.25065	7.06133e-05	0.000317712	ENST00000367767	3.98958	ENST00000361580;0.286|
ENSG00000153404	PLEKHG4B	2	2.19768	1.82257e-05	8.99043e-05	ENST00000283426	3.97033	ENST00000504041;3.2|
ENSG00000132000	PODNL1	4	8.8687	3.77782e-09	2.93979e-08	ENST00000538517	3.96476	ENST00000588872;3.59|ENST00000586075;2.41|
ENSG00000283486	FAM95C	3	10.5581	0.000617063	0.00232869	ENST00000637322	3.95208
ENSG00000162909	CAPN2	7	24.6857	1.58316e-98	3.88347e-96	ENST00000433674	3.93345	ENST00000295006;0.619|
ENSG00000188643	S100A16	3	13.8726	6.19403e-18	1.03244e-16	ENST00000368706	3.90865	ENST00000368705;1.3|ENST00000368704;0.523|
ENSG00000142227	EMP3	8	32.0537	5.50109e-41	2.85206e-39	ENST00000597529	3.90015	ENST00000596315;0.975|ENST00000597279;0.88|ENST00000270221;0.595|
ENSG00000113657	DPYSL3	2	8.81846	4.00441e-50	2.75366e-48	ENST00000398514	3.89641	ENST00000343218;1.01|
ENSG00000102032	RENBP	1	1.24895	0.000462137	0.00179684	ENST00000393700	3.88419
ENSG00000085063	CD59	9	43.7297	7.72277e-81	1.32212e-78	ENST00000445143	3.83291	ENST00000415002;2.41|ENST00000642928;0.582|ENST00000533403;0.475|ENST00000426650;0.302|
ENSG00000259582	AC026523.1	2	2.32172	2.96569e-06	1.63014e-05	ENST00000617221	3.80118	ENST00000559363;3.61|
ENSG00000231672	DIRC3	1	1.20255	0.000134705	0.000579093	ENST00000474063	3.79139
ENSG00000187094	CCK	1	1.7372	6.73813e-05	0.000304736	ENST00000334681	3.76452
ENSG00000187860	CCDC157	4	11.1616	0.00126088	0.00447378	ENST00000405659	3.74593	ENST00000475975;1.01|
ENSG00000134686	PHC2	8	24.1409	6.8329e-20	1.32272e-18	ENST00000431992	3.69926	ENST00000373418;0.391|
ENSG00000105808	RASA4	3	9.16621	0.000977152	0.00354984	ENST00000461209	3.69145
ENSG00000112139	MDGA1	2	4.38434	6.39873e-06	3.36199e-05	ENST00000505425	3.67955
ENSG00000138606	SHF	4	5.64187	0.00104047	0.00375663	ENST00000290894	3.66816
ENSG00000188897	AC099489.1	3	8.78626	4.14058e-07	2.54584e-06	ENST00000599216	3.66666	ENST00000598234;0.851|
ENSG00000139292	LGR5	4	14.3088	4.2428e-45	2.46398e-43	ENST00000536515	3.64898	ENST00000266674;0.934|
ENSG00000170485	NPAS2	6	17.6687	7.58963e-32	2.68827e-30	ENST00000471974	3.6414	ENST00000433408;2.65|ENST00000335681;1.5|ENST00000474550;1|
ENSG00000164692	COL1A2	3	9.86786	7.03541e-09	5.33335e-08	ENST00000297268	3.63225	ENST00000481570;3.33|ENST00000620463;2.28|
ENSG00000205426	KRT81	1	4.20265	5.39113e-31	1.84975e-29	ENST00000327741	3.6291
ENSG00000005884	ITGA3	5	18.7771	3.76323e-219	5.15406e-216	ENST00000505612	3.59219	ENST00000320031;1.32|ENST00000506437;1.06|
ENSG00000179954	SSC5D	2	5.66109	7.6041e-05	0.000340527	ENST00000389623	3.57899	ENST00000588254;2.51|
ENSG00000170734	POLH	3	8.66524	5.11451e-12	5.33695e-11	ENST00000443535	3.56233	ENST00000372236;0.395|
ENSG00000153391	INO80C	5	13.3112	7.42195e-15	9.81333e-14	ENST00000441607	3.54591	ENST00000334598;0.74|
ENSG00000142661	MYOM3	1	1.45394	0.000166623	0.000704879	ENST00000374434	3.54236
ENSG00000130720	FIBCD1	4	8.54767	0.000445977	0.00173935	ENST00000448616	3.53142
ENSG00000184574	LPAR5	2	3.4393	0.000212004	0.000880539	ENST00000329858	3.53026	ENST00000431922;2.58|
ENSG00000155011	DKK2	1	1.44621	0.000182958	0.000770139	ENST00000285311	3.5269
ENSG00000115353	TACR1	1	2.46182	8.2195e-07	4.8768e-06	ENST00000305249	3.51514
ENSG00000161642	ZNF385A	5	16.929	1.20552e-06	6.98614e-06	ENST00000352268	3.50969	ENST00000552382;0.612|
ENSG00000169994	MYO7B	1	2.34696	2.66873e-06	1.48182e-05	ENST00000409090	3.50302
ENSG00000107554	DNMBP	2	9.04522	4.97783e-06	2.65189e-05	ENST00000636706	3.50175
ENSG00000132639	SNAP25	3	7.79691	1.0367e-05	5.27826e-05	ENST00000254976	3.47404	ENST00000304886;0.717|
ENSG00000178033	CALHM5	1	1.78212	6.67289e-05	0.000302245	ENST00000368599	3.46813
ENSG00000172995	ARPP21	1	1.94689	0.000363113	0.00143975	ENST00000417925	3.44769
ENSG00000060718	COL11A1	2	2.70064	0.000755292	0.00280335	ENST00000635193	3.4438
ENSG00000148180	GSN	6	20.6137	6.66649e-11	6.14491e-10	ENST00000545652	3.43663	ENST00000373806;1.62|
ENSG00000065989	PDE4A	4	14.0585	1.48359e-05	7.41795e-05	ENST00000293683	3.41102	ENST00000380702;0.262|
ENSG00000122642	FKBP9	9	33.3677	5.499e-59	4.75664e-57	ENST00000471066	3.40273	ENST00000242209;0.853|
ENSG00000006016	CRLF1	3	10.6217	3.09654e-80	5.24656e-78	ENST00000597131	3.32179	ENST00000392386;2.25|
ENSG00000178202	KDELC2	3	11.4416	1.55064e-33	5.94052e-32	ENST00000532730	3.32038	ENST00000323468;0.747|
ENSG00000157570	TSPAN18	2	6.27943	4.30007e-06	2.31232e-05	ENST00000520358	3.31717	ENST00000340160;1.1|
ENSG00000172123	SLFN12	7	19.3141	0.000203323	0.000847693	ENST00000445092	3.30707	ENST00000304905;0.631|
ENSG00000145476	CYP4V2	3	8.67378	8.55157e-15	1.12526e-13	ENST00000507209	3.26762	ENST00000378802;1.9|ENST00000502665;1.36|
ENSG00000244694	PTCHD4	2	2.85479	0.000151203	0.00064546	ENST00000398738	3.26477
ENSG00000137745	MMP13	1	1.49108	0.000766968	0.00284219	ENST00000260302	3.264
ENSG00000119681	LTBP2	2	7.31329	1.49789e-08	1.09413e-07	ENST00000261978	3.24269
ENSG00000144063	MALL	1	3.52996	1.06617e-14	1.3951e-13	ENST00000272462	3.2396
ENSG00000135919	SERPINE2	4	17.245	1.6828e-254	4.60948e-251	ENST00000454956	3.22739	ENST00000258405;3.21|ENST00000409304;2.79|ENST00000473202;1.42|
ENSG00000142173	COL6A2	1	2.16556	0.00139061	0.00489081	ENST00000300527	3.21924
ENSG00000140807	NKD1	1	4.25245	4.46387e-43	2.4785e-41	ENST00000268459	3.19792
ENSG00000137809	ITGA11	2	3.2608	2.28393e-06	1.27936e-05	ENST00000315757	3.18901	ENST00000423218;3.05|
ENSG00000105419	MEIS3	7	20.2305	3.68417e-18	6.25509e-17	ENST00000560253	3.18463	ENST00000559524;1.19|ENST00000331559;1.09|
ENSG00000106538	RARRES2	3	6.29639	2.13222e-06	1.19887e-05	ENST00000467793	3.17257	ENST00000223271;1.53|
ENSG00000170961	HAS2	1	4.33538	6.53754e-47	3.96474e-45	ENST00000303924	3.13844
ENSG00000101670	LIPG	4	14.5617	6.52769e-08	4.43683e-07	ENST00000623277	3.13468	ENST00000427224;1.8|ENST00000580036;1.61|
ENSG00000203722	RAET1G	3	5.60182	0.000166265	0.000703906	ENST00000367361	3.12878
ENSG00000107796	ACTA2	3	9.73579	8.0589e-14	9.82553e-13	ENST00000458159	3.12307	ENST00000415557;2.87|ENST00000224784;0.585|
ENSG00000166710	B2M	10	48.9117	1.36655e-12	1.49629e-11	ENST00000559907	3.0926	ENST00000559220;0.25|ENST00000561424;0.188|
ENSG00000100867	DHRS2	2	6.17041	3.88219e-14	4.87424e-13	ENST00000556701	3.08331	ENST00000250383;1.81|
ENSG00000268621	IGFL2-AS1	3	11.3077	3.48949e-47	2.13196e-45	ENST00000598518	3.08117	ENST00000599817;1.67|ENST00000598754;1.58|
ENSG00000277639	AC007906.2	1	2.03038	8.3299e-05	0.000370005	ENST00000619363	3.07755
ENSG00000153246	PLA2R1	2	5.09002	8.92931e-11	8.15295e-10	ENST00000283243	3.07523	ENST00000392771;2.98|
ENSG00000166333	ILK	12	47.2036	1.59277e-38	7.69916e-37	ENST00000528784	3.07217	ENST00000396751;1.18|ENST00000420936;0.48|ENST00000299421;0.413|
ENSG00000187689	AMTN	2	12.4635	0	0	ENST00000504451	3.03376	ENST00000339336;2.85|
ENSG00000169508	GPR183	1	3.12174	3.14492e-09	2.4601e-08	ENST00000376414	3.01371
ENSG00000115461	IGFBP5	1	5.96048	4.59462e-179	4.19515e-176	ENST00000233813	2.99482
ENSG00000227234	SPANXB1	1	2.96228	3.49842e-08	2.44354e-07	ENST00000449283	2.99107
ENSG00000253414	AC124067.2	1	1.90233	0.000242031	0.000994447	ENST00000521989	2.97433
ENSG00000078114	NEBL	2	5.73885	1.20875e-08	8.92844e-08	ENST00000417816	2.95365	ENST00000377122;1.81|
ENSG00000136231	IGF2BP3	6	23.1257	0.00117401	0.00418633	ENST00000497563	2.95348
ENSG00000136378	ADAMTS7	2	3.72397	0.000127608	0.000550599	ENST00000388820	2.90683
ENSG00000146374	RSPO3	2	6.05102	1.79486e-51	1.27699e-49	ENST00000368317	2.90342	ENST00000356698;2.54|
ENSG00000133083	DCLK1	3	7.6059	2.34154e-09	1.86179e-08	ENST00000379893	2.86768	ENST00000460982;2.66|
ENSG00000204767	FAM196B	1	2.02285	0.000552688	0.00210997	ENST00000377365	2.85614
ENSG00000181634	TNFSF15	1	3.2639	1.03504e-09	8.53529e-09	ENST00000374045	2.84159
ENSG00000270882	HIST2H4A	3	12.0374	1.16779e-09	9.56281e-09	ENST00000614272	2.82834	ENST00000578186;1.27|
ENSG00000143217	NECTIN4	1	1.80101	0.00137958	0.00485615	ENST00000368012	2.8213
ENSG00000172061	LRRC15	1	2.32236	0.000869584	0.00318512	ENST00000347624	2.78329
ENSG00000128581	IFT22	9	30.0799	2.1269e-29	6.76124e-28	ENST00000430911	2.77402	ENST00000621899;1.14|ENST00000315322;0.733|
ENSG00000268941	LINC01711	1	1.96996	0.000525392	0.00201607	ENST00000598340	2.76869
ENSG00000235885	LINC01828	1	2.29842	0.000211629	0.000879426	ENST00000452716	2.74519
ENSG00000181104	F2R	1	5.08246	7.98207e-91	1.61957e-88	ENST00000319211	2.70348
ENSG00000050555	LAMC3	3	13.5227	3.06209e-81	5.35376e-79	ENST00000355452	2.6022	ENST00000361069;1.01|
ENSG00000051128	HOMER3	5	18.7784	1.56489e-15	2.19071e-14	ENST00000542541	2.55887	ENST00000392351;0.551|
ENSG00000230606	AC092683.1	4	9.7538	0.000458697	0.00178473	ENST00000610408	2.55398
ENSG00000004399	PLXND1	9	27.0062	4.99811e-118	1.71133e-115	ENST00000512807	2.52439	ENST00000506979;1.46|ENST00000324093;1.24|
ENSG00000149380	P4HA3	4	9.15904	3.72299e-161	2.54947e-158	ENST00000331597	2.52145
ENSG00000215262	KCNU1	1	4.71478	8.68053e-31	2.95372e-29	ENST00000399881	2.51604
ENSG00000159251	ACTC1	2	10.0479	2.97218e-174	2.32608e-171	ENST00000557860	2.51471	ENST00000290378;2.43|
ENSG00000221890	NPTXR	1	5.79157	7.73999e-52	5.57924e-50	ENST00000333039	2.49005
ENSG00000250208	FZD10-DT	3	8.62382	3.92895e-08	2.73495e-07	ENST00000509760	2.47035	ENST00000505807;2.15|
ENSG00000116774	OLFML3	1	2.56637	0.000191716	0.000803585	ENST00000320334	2.46889
ENSG00000122861	PLAU	3	12.7188	7.60804e-60	6.90819e-58	ENST00000446342	2.44598	ENST00000372764;2.02|
ENSG00000105246	EBI3	1	3.73602	2.84149e-15	3.88196e-14	ENST00000221847	2.43246
ENSG00000011201	ANOS1	1	3.55368	1.95373e-11	1.90448e-10	ENST00000262648	2.41917
ENSG00000213462	ERV3-1	3	8.78266	0.000476939	0.00184914	ENST00000394323	2.40746
ENSG00000031081	ARHGAP31	1	4.13572	1.33618e-25	3.57656e-24	ENST00000264245	2.38995
ENSG00000172738	TMEM217	1	2.80767	7.19057e-05	0.000323153	ENST00000357219	2.3861
ENSG00000106034	CPED1	5	13.9958	0.000463395	0.0018013	ENST00000310396	2.35738
ENSG00000125354	2006-09-01	7	32.8667	7.90367e-10	6.5904e-09	ENST00000343984	2.34649	ENST00000354416;1.41|
ENSG00000138311	ZNF365	1	3.88834	7.30139e-05	0.000327775	ENST00000395254	2.3433
ENSG00000175426	PCSK1	4	18.1113	1.57825e-47	9.75135e-46	ENST00000513085	2.3263	ENST00000311106;1.15|ENST00000508626;0.71|
ENSG00000196562	SULF2	5	20.3561	8.35384e-14	1.01625e-12	ENST00000437955	2.32218	ENST00000484875;2.23|
ENSG00000087245	MMP2	2	11.3998	2.08467e-136	9.78904e-134	ENST00000219070	2.32218	ENST00000543485;2.07|
ENSG00000081277	PKP1	1	3.39592	2.23293e-05	0.000108897	ENST00000367324	2.32031
ENSG00000128606	LRRC17	2	6.32794	6.62997e-08	4.50077e-07	ENST00000339431	2.30756
ENSG00000224294	PINCR	1	2.51339	0.000517831	0.00198845	ENST00000440955	2.2859
ENSG00000146477	SLC22A3	1	4.7564	7.58803e-48	4.75989e-46	ENST00000275300	2.28281
ENSG00000259910	AC120498.1	1	2.48952	0.000508357	0.00195755	ENST00000563593	2.27808
ENSG00000196979	AL360004.1	1	2.43938	0.00111531	0.00400045	ENST00000358748	2.24833
ENSG00000120885	CLU	15	88.3349	0	0	ENST00000522238	2.21071	ENST00000523500;1.84|ENST00000316403;1.79|ENST00000522299;1.6|ENST00000518050;1.6|ENST00000523589;1.59|ENST00000521770;1.57|ENST00000522098;1.53|ENST00000519472;1.51|ENST00000405140;1.49|ENST00000522413;1.28|ENST00000522502;1.08|
ENSG00000170442	KRT86	1	2.76096	0.000252907	0.00103396	ENST00000293525	2.18956
ENSG00000167535	CACNB3	8	20.2543	3.83177e-05	0.000180135	ENST00000548860	2.16564	ENST00000301050;0.403|
ENSG00000104783	KCNN4	2	6.27404	4.23249e-10	3.61543e-09	ENST00000262888	2.16529
ENSG00000142619	PADI3	1	3.77761	6.9111e-14	8.48908e-13	ENST00000375460	2.14558
ENSG00000166033	HTRA1	2	11.4234	5.62555e-221	9.24559e-218	ENST00000368984	2.12587
ENSG00000205978	NYNRIN	1	4.71546	1.14438e-33	4.40466e-32	ENST00000382554	2.10745
ENSG00000268460	AC006262.1	3	8.69643	2.91831e-14	3.70081e-13	ENST00000593980	2.10216	ENST00000598170;1.77|
ENSG00000213145	CRIP1	4	10.1953	5.21549e-91	1.08502e-88	ENST00000392531	2.0958
ENSG00000168079	SCARA5	4	12.9561	2.93214e-10	2.54568e-09	ENST00000354914	2.09547
ENSG00000276122	AC026336.3	1	3.12349	2.45658e-06	1.36907e-05	ENST00000611525	2.08194
ENSG00000157613	CREB3L1	1	4.39989	1.21752e-18	2.14239e-17	ENST00000621158	2.08054
ENSG00000275395	FCGBP	2	5.76253	0.000580188	0.00220675	ENST00000616721	2.08041
ENSG00000163453	IGFBP7	2	11.0062	0	0	ENST00000295666	2.06582
ENSG00000172086	KRCC1	1	3.59974	1.25628e-10	1.13258e-09	ENST00000347055	2.06275
ENSG00000144821	MYH15	2	4.65746	0.000103882	0.000455646	ENST00000273353	2.06056
ENSG00000188818	ZDHHC11	7	24.0421	2.66599e-49	1.78112e-47	ENST00000507800	2.05533	ENST00000283441;1.99|ENST00000503758;1.3|ENST00000511539;0.928|
ENSG00000124762	CDKN1A	4	16.9187	1.33954e-172	1.0007e-169	ENST00000244741	2.05485	ENST00000462537;1.28|
ENSG00000165548	TMEM63C	2	6.14572	1.14526e-13	1.37597e-12	ENST00000298351	2.038
ENSG00000266278	LINC01910	1	2.67613	0.000616333	0.00232647	ENST00000582251	2.0375
ENSG00000163131	CTSS	4	16.897	1.00396e-127	4.0244e-125	ENST00000480760	2.03121	ENST00000448301;1.74|ENST00000368985;1.67|
ENSG00000235884	LINC00941	3	10.8887	1.42089e-11	1.40677e-10	ENST00000551972	2.00297	ENST00000547804;0.862|
ENSG00000170801	HTRA3	2	13.461	3.78275e-192	4.44067e-189	ENST00000307358	2.00254	ENST00000382512;1.44|
ENSG00000147010	SH3KBP1	3	16.5692	1.80562e-05	8.9142e-05	ENST00000379716	1.99148
ENSG00000169429	CXCL8	1	3.43274	5.93023e-07	3.57532e-06	ENST00000307407	1.99112
ENSG00000165801	ARHGEF40	6	26.1823	5.44815e-36	2.36879e-34	ENST00000298694	1.98786	ENST00000555232;1.25|ENST00000553709;1.1|
ENSG00000222009	BTBD19	2	5.48073	6.52142e-06	3.42208e-05	ENST00000485668	1.98091
ENSG00000157680	DGKI	2	3.79489	0.000261929	0.00106766	ENST00000453654	1.98041
ENSG00000224186	C5orf66	2	5.62587	1.52662e-10	1.36577e-09	ENST00000624272	1.96683
ENSG00000074181	NOTCH3	1	4.74188	8.04645e-36	3.47095e-34	ENST00000263388	1.96464
ENSG00000154358	OBSCN	9	37.9917	3.67741e-10	3.1643e-09	ENST00000636476	1.96119	ENST00000474237;0.573|ENST00000284548;0.368|
ENSG00000272142	AL359643.3	2	4.22802	0.000194362	0.000813844	ENST00000606761	1.95253
ENSG00000129038	LOXL1	1	3.6754	1.00096e-09	8.26261e-09	ENST00000261921	1.90942
ENSG00000158373	HIST1H2BD	2	8.05754	3.79208e-15	5.12523e-14	ENST00000289316	1.90862
ENSG00000183691	NOG	1	3.1012	2.30763e-05	0.000112306	ENST00000332822	1.9038
ENSG00000050165	DKK3	1	4.64461	3.8249e-29	1.20426e-27	ENST00000326932	1.89942
ENSG00000204052	LRRC73	1	3.17485	1.01939e-05	5.20139e-05	ENST00000372441	1.89912
ENSG00000139219	COL2A1	2	6.38781	1.65882e-06	9.46622e-06	ENST00000380518	1.88326
ENSG00000196154	S100A4	5	25.4929	3.92352e-76	5.41875e-74	ENST00000354332	1.87587	ENST00000468373;1.09|ENST00000368716;0.784|ENST00000481009;0.727|
ENSG00000173267	SNCG	4	11.1812	1.05439e-05	5.36169e-05	ENST00000483064	1.87462
ENSG00000004799	PDK4	1	5.17761	6.63616e-36	2.87771e-34	ENST00000005178	1.87243
ENSG00000173546	CSPG4	1	4.77055	3.62846e-31	1.25281e-29	ENST00000308508	1.86132
ENSG00000105894	PTN	1	4.33505	1.02325e-22	2.30057e-21	ENST00000348225	1.84929
ENSG00000197406	DIO3	1	3.3397	1.68665e-06	9.60833e-06	ENST00000510508	1.83256
ENSG00000165617	DACT1	3	8.79919	9.39126e-33	3.50785e-31	ENST00000395153	1.81963
ENSG00000272168	CASC15	2	7.40573	6.93962e-43	3.82727e-41	ENST00000606197	1.81942
ENSG00000108821	COL1A1	9	43.2795	1.54799e-250	3.18015e-247	ENST00000225964	1.8148	ENST00000511732;1.65|ENST00000510710;1.53|ENST00000476387;1.43|ENST00000486572;1.24|ENST00000507689;1.2|ENST00000471344;1.16|
ENSG00000164379	FOXQ1	1	6.46581	4.06321e-184	3.92817e-181	ENST00000296839	1.81368
ENSG00000163364	LINC01116	2	9.24905	4.74342e-42	2.53935e-40	ENST00000339037	1.80753	ENST00000295549;0.832|
ENSG00000120318	ARAP3	4	14.9438	3.18876e-08	2.23581e-07	ENST00000512390	1.79514	ENST00000239440;1.04|
ENSG00000154127	UBASH3B	1	4.51609	5.70422e-24	1.39093e-22	ENST00000284273	1.79492
ENSG00000278266	AC079949.2	1	3.7268	2.57349e-10	2.24975e-09	ENST00000617117	1.79439
ENSG00000149948	HMGA2	2	6.23113	5.79474e-15	7.73023e-14	ENST00000403681	1.75889
ENSG00000081052	COL4A4	1	5.29373	8.01046e-28	2.38933e-26	ENST00000396625	1.75719
ENSG00000175832	ETV4	7	25.4927	9.73398e-06	4.98218e-05	ENST00000585508	1.75084
ENSG00000187867	PALM3	2	8.27362	3.82011e-50	2.63796e-48	ENST00000340790	1.74498
ENSG00000134363	FST	3	12.9794	0.00040249	0.00158593	ENST00000256759	1.74456
ENSG00000167779	IGFBP6	2	8.77805	8.569e-27	2.40327e-25	ENST00000301464	1.73457	ENST00000549628;1.46|
ENSG00000073756	PTGS2	2	5.59652	4.60194e-06	2.46361e-05	ENST00000367468	1.73092
ENSG00000145623	OSMR	3	14.0357	4.9663e-202	6.27855e-199	ENST00000274276	1.73063
ENSG00000127533	F2RL3	2	8.30257	1.21505e-72	1.59755e-70	ENST00000248076	1.67829
ENSG00000135519	KCNH3	2	6.2634	3.42524e-45	2.00334e-43	ENST00000257981	1.67739
ENSG00000280180	AC023824.6	1	2.98676	0.000535344	0.00204947	ENST00000623041	1.67506
ENSG00000017427	IGF1	1	3.07968	0.000219972	0.000910871	ENST00000337514	1.67416
ENSG00000185269	NOTUM	1	5.07146	2.39518e-38	1.14766e-36	ENST00000409678	1.67393
ENSG00000164251	F2RL1	1	4.36863	3.52112e-20	6.89e-19	ENST00000296677	1.66471
ENSG00000213030	CGB8	1	4.10838	6.61482e-12	6.80743e-11	ENST00000448456	1.65711
ENSG00000140323	DISP2	2	5.25354	6.45249e-17	1.00328e-15	ENST00000267889	1.65709
ENSG00000139211	AMIGO2	3	17.5064	3.00619e-69	3.45501e-67	ENST00000429635	1.65351	ENST00000550413;1.55|ENST00000266581;1.45|
ENSG00000168243	GNG4	2	7.90372	6.91014e-18	1.146e-16	ENST00000366597	1.65274	ENST00000391854;1.65|
ENSG00000130477	UNC13A	2	4.46355	1.47876e-05	7.39603e-05	ENST00000519716	1.64253
ENSG00000233695	GAS6-AS1	1	5.46173	5.20311e-57	4.29714e-55	ENST00000458001	1.64243
ENSG00000197191	CYSRT1	1	3.64139	1.08766e-07	7.22834e-07	ENST00000409414	1.64208
ENSG00000238266	LINC00707	1	3.38235	5.7557e-06	3.04555e-05	ENST00000436383	1.64102
ENSG00000140564	FURIN	4	22.2444	1.82209e-15	2.52923e-14	ENST00000618099	1.63129	ENST00000610579;0.388|
ENSG00000133216	EPHB2	4	19.0977	3.883e-102	9.81801e-100	ENST00000400191	1.63023	ENST00000374632;1.41|ENST00000374630;1.06|
ENSG00000105662	CRTC1	3	16.2836	8.36279e-35	3.41897e-33	ENST00000338797	1.62928	ENST00000601916;0.669|ENST00000321949;0.634|
ENSG00000140945	CDH13	6	18.4906	4.8952e-13	5.57151e-12	ENST00000567109	1.61723
ENSG00000261659	Z92544.2	1	3.23451	8.27089e-05	0.000367682	ENST00000575305	1.61583
ENSG00000111432	FZD10	1	4.8382	8.06267e-30	2.60334e-28	ENST00000229030	1.61103
ENSG00000196569	LAMA2	1	3.55058	1.34978e-06	7.77826e-06	ENST00000421865	1.60634
ENSG00000170214	ADRA1B	1	3.73025	2.34556e-08	1.6717e-07	ENST00000306675	1.6059
ENSG00000237438	CECR7	1	3.83273	1.36505e-09	1.11008e-08	ENST00000609596	1.60351
ENSG00000151917	BEND6	2	7.7285	1.66873e-15	2.33012e-14	ENST00000370748	1.60065	ENST00000370746;1.52|
ENSG00000107984	DKK1	2	7.33042	1.6364e-08	1.19107e-07	ENST00000373970	1.59509
ENSG00000131446	MGAT1	9	38.542	3.62648e-11	3.42536e-10	ENST00000333055	1.59489	ENST00000307826;0.15|
ENSG00000105825	TFPI2	3	11.4602	8.9934e-220	1.3437e-216	ENST00000222543	1.58652
ENSG00000227619	AL391056.1	1	3.24361	0.000100203	0.000440466	ENST00000443993	1.57351
ENSG00000272668	AL590560.2	1	4.37424	5.94576e-19	1.06563e-17	ENST00000608430	1.56599
ENSG00000132334	PTPRE	1	4.68281	1.78978e-14	2.30888e-13	ENST00000254667	1.56549
ENSG00000146411	SLC2A12	1	4.02817	6.19194e-11	5.71711e-10	ENST00000275230	1.56393
ENSG00000166831	RBPMS2	2	6.25126	0.000135203	0.000581081	ENST00000300069	1.56218
ENSG00000245025	AC107959.1	1	3.08056	0.000607591	0.00229769	ENST00000502083	1.55836
ENSG00000150594	ADRA2A	1	3.29226	6.08805e-05	0.000277782	ENST00000280155	1.55513
ENSG00000132205	EMILIN2	2	7.03289	8.39755e-23	1.9089e-21	ENST00000254528	1.55161
ENSG00000115129	TP53I3	5	21.7149	2.29387e-31	8.00419e-30	ENST00000238721	1.54579	ENST00000335934;0.996|
ENSG00000100360	IFT27	3	8.52492	0.000234079	0.000964988	ENST00000433985	1.54476
ENSG00000145506	NKD2	5	14.1769	4.13583e-21	8.48594e-20	ENST00000513296	1.5319	ENST00000296849;1.27|
ENSG00000105290	APLP1	6	19.473	0.0012697	0.00449925	ENST00000221891	1.52927
ENSG00000100234	TIMP3	1	6.01893	3.99628e-45	2.32904e-43	ENST00000266085	1.52922
ENSG00000148848	ADAM12	3	14.4487	9.37615e-253	2.20139e-249	ENST00000368679	1.52624	ENST00000448723;1.2|
ENSG00000227467	LINC01537	1	5.49169	3.94758e-55	3.13423e-53	ENST00000450804	1.52142
ENSG00000251615	AC104825.1	1	3.42532	1.80858e-05	8.92612e-05	ENST00000505448	1.51981
ENSG00000198576	ARC	1	3.4259	1.35409e-05	6.80379e-05	ENST00000356613	1.51869
ENSG00000156427	FGF18	1	4.0224	1.59705e-11	1.57171e-10	ENST00000274625	1.51788
ENSG00000236263	AC234582.2	1	3.30195	9.06889e-05	0.000400557	ENST00000455788	1.514
ENSG00000112297	CRYBG1	1	3.81885	0.000446216	0.00173987	ENST00000369066	1.5044
ENSG00000175084	DES	2	4.59146	0.000412179	0.001621	ENST00000373960	1.48104
ENSG00000235180	LINC00601	1	3.09656	0.00141544	0.00496855	ENST00000456514	1.45722
ENSG00000251095	AC097478.1	2	5.51064	0.00051051	0.00196492	ENST00000612706	1.45432
ENSG00000162407	PLPP3	1	4.50975	1.03512e-18	1.8273e-17	ENST00000371250	1.45186
ENSG00000132854	KANK4	3	16.8322	1.20049e-48	7.76776e-47	ENST00000371153	1.45083	ENST00000354381;1.35|
ENSG00000127415	IDUA	4	10.387	0.000274245	0.00111399	ENST00000247933	1.445
ENSG00000187498	COL4A1	2	12.5013	1.24169e-151	7.03698e-149	ENST00000375820	1.44441
ENSG00000124006	OBSL1	4	13.861	6.5865e-05	0.000298618	ENST00000373873	1.44112
ENSG00000108669	CYTH1	8	38.4893	8.08425e-12	8.24223e-11	ENST00000586430	1.4363	ENST00000586299;0.94|
ENSG00000084628	NKAIN1	1	3.23337	0.000903404	0.0033009	ENST00000373736	1.43514
ENSG00000069812	HES2	1	3.53619	0.00029954	0.0012066	ENST00000377834	1.42328
ENSG00000174640	SLCO2A1	1	4.62975	8.22803e-19	1.46192e-17	ENST00000310926	1.41935
ENSG00000187720	THSD4	3	13.6719	4.66799e-104	1.23739e-101	ENST00000355327	1.41833	ENST00000357769;0.626|
ENSG00000108932	SLC16A6	2	7.92919	0.000236339	0.000973738	ENST00000327268	1.41672
ENSG00000106479	ZNF862	1	3.26248	0.000429911	0.00168228	ENST00000223210	1.41477
ENSG00000176209	SMIM19	4	13.3642	4.05703e-08	2.81814e-07	ENST00000417410	1.41436	ENST00000414154;0.652|
ENSG00000153531	ADPRHL1	3	13.5787	6.23936e-32	2.22438e-30	ENST00000356501	1.41383	ENST00000612156;0.491|
ENSG00000138131	LOXL4	1	5.01476	1.37862e-32	5.10306e-31	ENST00000260702	1.40901
ENSG00000168542	COL3A1	3	17.1893	6.03279e-143	3.0984e-140	ENST00000304636	1.40476
ENSG00000074370	ATP2A3	3	9.76337	9.74591e-17	1.49277e-15	ENST00000397041	1.40145
ENSG00000268089	GABRQ	1	5.48322	4.3324e-33	1.62936e-31	ENST00000598523	1.39932
ENSG00000005893	LAMP2	4	21.3101	1.56505e-84	2.9565e-82	ENST00000371335	1.39492	ENST00000200639;0.172|
ENSG00000164520	RAET1E	2	4.97018	8.70203e-05	0.000385389	ENST00000532335	1.39446
ENSG00000140511	HAPLN3	1	3.90442	6.99577e-06	3.65582e-05	ENST00000359595	1.39399
ENSG00000146376	ARHGAP18	1	6.49313	8.0586e-119	2.8792e-116	ENST00000368149	1.39381
ENSG00000261534	AL596244.1	1	3.41057	5.95765e-05	0.000272438	ENST00000567068	1.3894
ENSG00000137877	SPTBN5	1	4.36908	1.0705e-14	1.39965e-13	ENST00000320955	1.38916
ENSG00000134824	FADS2	5	18.5182	2.65073e-52	1.94485e-50	ENST00000521849	1.38804	ENST00000522056;1.01|ENST00000257261;0.918|
ENSG00000156510	HKDC1	1	3.32656	0.000210253	0.000874147	ENST00000354624	1.38439
ENSG00000183840	GPR39	1	4.22468	1.61202e-05	8.02351e-05	ENST00000329321	1.37639
ENSG00000106799	TGFBR1	4	19.6759	0.000375484	0.00148486	ENST00000374994	1.37636	ENST00000552516;0.453|
ENSG00000229953	AL590666.2	1	3.67905	3.95285e-06	2.13771e-05	ENST00000448869	1.37565
ENSG00000143341	HMCN1	2	6.04665	2.7618e-14	3.51317e-13	ENST00000271588	1.37203
ENSG00000166741	NNMT	5	22.0153	3.73314e-06	2.02623e-05	ENST00000535401	1.37038	ENST00000541754;0.437|
ENSG00000149782	PLCB3	4	18.9449	2.28327e-24	5.74663e-23	ENST00000540288	1.36532	ENST00000279230;0.371|
ENSG00000162512	SDC3	2	9.19044	5.44573e-69	6.08848e-67	ENST00000336798	1.36235
ENSG00000183196	CHST6	2	6.41948	4.0311e-09	3.13244e-08	ENST00000332272	1.35974
ENSG00000221988	PPT2	8	34.1684	9.57726e-11	8.71551e-10	ENST00000361568	1.35213
ENSG00000141756	FKBP10	7	36.6219	1.09702e-48	7.12629e-47	ENST00000455106	1.35087	ENST00000321562;0.72|ENST00000490938;0.489|ENST00000464180;0.464|
ENSG00000180573	HIST1H2AC	2	7.63	1.99987e-19	3.71388e-18	ENST00000377791	1.35066
ENSG00000161860	SYCE2	1	3.37962	0.000154171	0.000657278	ENST00000293695	1.3506
ENSG00000196639	HRH1	2	5.61676	6.99326e-05	0.000314974	ENST00000431010	1.34855
ENSG00000260920	AL031985.3	1	3.39021	0.00012451	0.000538222	ENST00000565390	1.34715
ENSG00000166106	ADAMTS15	1	5.30249	4.04761e-39	1.97983e-37	ENST00000299164	1.34701
ENSG00000168077	SCARA3	2	14.6391	6.28177e-81	1.08675e-78	ENST00000301904	1.34193	ENST00000337221;1.13|
ENSG00000167105	TMEM92	2	8.1067	8.13361e-13	9.0505e-12	ENST00000300433	1.32723	ENST00000507382;1.14|
ENSG00000166833	NAV2	5	26.2111	4.96638e-38	2.35223e-36	ENST00000533917	1.32552	ENST00000525322;1.01|
ENSG00000272405	AL365181.3	1	4.74252	2.22531e-21	4.64123e-20	ENST00000605886	1.3252
ENSG00000152082	MZT2B	7	27.8412	1.46713e-22	3.25401e-21	ENST00000455239	1.32174	ENST00000480182;0.747|ENST00000281871;0.534|
ENSG00000113721	PDGFRB	3	12.1793	2.07339e-22	4.54956e-21	ENST00000261799	1.31412
ENSG00000057657	PRDM1	2	9.92788	2.99455e-25	7.93796e-24	ENST00000369096	1.31323
ENSG00000101230	ISM1	1	3.74914	2.36887e-06	1.32288e-05	ENST00000262487	1.31157
ENSG00000240891	PLCXD2	1	5.19275	1.07229e-14	1.40088e-13	ENST00000636933	1.30219
ENSG00000249306	LINC01411	4	15.7457	8.75723e-23	1.98517e-21	ENST00000515513	1.29797	ENST00000510234;0.855|ENST00000507361;0.806|
ENSG00000109339	MAPK10	2	6.5106	3.63375e-05	0.000171365	ENST00000641858	1.29517
ENSG00000135048	CEMIP2	6	17.8573	2.88928e-53	2.17016e-51	ENST00000377044	1.29109
ENSG00000127920	GNG11	1	8.15978	0	0	ENST00000248564	1.28884
ENSG00000049769	PPP1R3F	2	6.05824	2.18209e-12	2.35165e-11	ENST00000055335	1.28406
ENSG00000134917	ADAMTS8	1	3.58559	4.64003e-05	0.000216092	ENST00000257359	1.27893
ENSG00000182580	EPHB3	1	3.67074	1.54397e-05	7.70812e-05	ENST00000330394	1.2727
ENSG00000107821	KAZALD1	5	19.6494	7.52768e-31	2.56675e-29	ENST00000477267	1.2708	ENST00000608812;1.16|ENST00000465807;1.13|ENST00000370200;0.91|
ENSG00000106366	SERPINE1	1	8.01268	7.01682e-158	4.61286e-155	ENST00000223095	1.2681
ENSG00000258512	LINC00239	1	3.28468	0.00108593	0.0039053	ENST00000556973	1.26691
ENSG00000165655	ZNF503	1	6.12856	5.4691e-77	7.88462e-75	ENST00000372524	1.26624
ENSG00000275342	PRAG1	1	6.93	7.27717e-35	2.98255e-33	ENST00000615670	1.26613
ENSG00000161513	FDXR	8	21.0399	5.99506e-32	2.14193e-30	ENST00000293195	1.2628
ENSG00000162520	SYNC	2	9.40641	2.29416e-16	3.43706e-15	ENST00000409190	1.26259	ENST00000373484;1.22|
ENSG00000220785	MTMR9LP	4	12.5519	4.28905e-07	2.62926e-06	ENST00000441044	1.25382	ENST00000423995;0.617|
ENSG00000214357	NEURL1B	1	6.58814	1.1408e-65	1.17919e-63	ENST00000369800	1.25265
ENSG00000150093	ITGB1	7	35.1838	1.00645e-85	1.96916e-83	ENST00000396033	1.24977	ENST00000488494;0.67|ENST00000302278;0.637|ENST00000474568;0.452|
ENSG00000160360	GPSM1	5	21.0075	3.35055e-30	1.10797e-28	ENST00000392944	1.24927	ENST00000291775;1.12|ENST00000440944;0.515|
ENSG00000139410	SDSL	2	5.38047	0.00124786	0.0044343	ENST00000403593	1.24729
ENSG00000173482	PTPRM	6	27.3612	2.43078e-24	6.10855e-23	ENST00000577827	1.24706	ENST00000332175;0.939|
ENSG00000142623	PADI1	2	7.10225	0.000777407	0.00287504	ENST00000375471	1.23893
ENSG00000170500	LONRF2	1	3.64941	4.44816e-05	0.000207627	ENST00000393437	1.23742
ENSG00000140682	TGFB1I1	7	22.0408	2.16172e-23	5.07542e-22	ENST00000394863	1.23639	ENST00000564176;1.09|
ENSG00000087448	KLHL42	3	13.5654	3.81717e-59	3.31933e-57	ENST00000381271	1.23119
ENSG00000114315	HES1	2	6.1653	4.16333e-22	9.0032e-21	ENST00000232424	1.22921
ENSG00000186086	NBPF6	1	4.84109	5.3866e-15	7.20332e-14	ENST00000495380	1.22671
ENSG00000161896	IP6K3	2	7.65242	0.000304032	0.0012235	ENST00000293756	1.22089
ENSG00000182985	CADM1	7	31.5312	7.87528e-41	4.04469e-39	ENST00000542447	1.21825	ENST00000452722;1.02|ENST00000537058;0.94|
ENSG00000135362	PRR5L	10	25.6536	3.62398e-07	2.25283e-06	ENST00000530639	1.20467
ENSG00000154118	JPH3	4	13.3289	1.13417e-28	3.49064e-27	ENST00000284262	1.20288	ENST00000563609;1.05|
ENSG00000177943	MAMDC4	3	12.9545	2.01167e-15	2.7783e-14	ENST00000445819	1.20085	ENST00000485732;1.13|ENST00000479475;0.789|
ENSG00000174307	PHLDA3	4	15.8454	2.82377e-129	1.16022e-126	ENST00000367311	1.20035	ENST00000367309;1.01|
ENSG00000110400	NECTIN1	4	9.90144	8.97258e-35	3.65011e-33	ENST00000264025	1.20022
ENSG00000141562	NARF	10	44.6922	7.76974e-06	4.02826e-05	ENST00000309794	1.19986
ENSG00000143816	WNT9A	1	4.76144	1.22942e-18	2.1587e-17	ENST00000272164	1.19734
ENSG00000057019	DCBLD2	4	9.61966	1.14731e-36	5.09621e-35	ENST00000326840	1.19684
ENSG00000125657	TNFSF9	1	6.14525	1.91863e-70	2.28498e-68	ENST00000245817	1.1954
ENSG00000120256	LRP11	2	9.11025	5.17659e-132	2.18147e-129	ENST00000239367	1.19365
ENSG00000135074	ADAM19	2	6.13457	2.71092e-18	4.65073e-17	ENST00000257527	1.18947
ENSG00000197852	INKA2	1	4.37005	1.24186e-09	1.01534e-08	ENST00000357260	1.18746
ENSG00000176915	ANKLE2	10	43.33	9.72318e-16	1.37759e-14	ENST00000538766	1.18619	ENST00000542282;0.408|ENST00000357997;0.235|
ENSG00000115884	SDC1	3	16.2942	2.08374e-05	0.000101893	ENST00000254351	1.18292
ENSG00000134504	KCTD1	5	16.5562	6.19368e-19	1.10768e-17	ENST00000408011	1.18258
ENSG00000150551	LYPD1	3	9.93913	4.82792e-34	1.89825e-32	ENST00000397463	1.18252
ENSG00000134369	NAV1	7	23.4659	1.11889e-25	3.00966e-24	ENST00000367302	1.17979	ENST00000430015;1.08|
ENSG00000135862	LAMC1	3	15.0923	3.32011e-141	1.65352e-138	ENST00000258341	1.17763	ENST00000495918;0.555|
ENSG00000169031	COL4A3	1	4.42639	2.95511e-12	3.15167e-11	ENST00000396578	1.17755
ENSG00000181026	AEN	3	15.3173	5.5889e-21	1.13962e-19	ENST00000557927	1.17552	ENST00000332810;0.317|
ENSG00000268362	AC092279.1	2	8.26351	3.44564e-07	2.14993e-06	ENST00000597683	1.17512	ENST00000594934;0.634|
ENSG00000076356	PLXNA2	1	5.01565	1.76091e-24	4.4869e-23	ENST00000367033	1.17349
ENSG00000084234	APLP2	6	30.141	1.56145e-175	1.28312e-172	ENST00000263574	1.17032	ENST00000528499;0.873|
ENSG00000167065	DUSP18	4	7.80166	0.00128601	0.00455408	ENST00000403268	1.16249
ENSG00000040275	SPDL1	12	41.4991	9.01971e-29	2.78645e-27	ENST00000512028	1.15492	ENST00000507232;0.884|ENST00000265295;0.47|
ENSG00000185033	SEMA4B	4	16.5879	1.89037e-14	2.4291e-13	ENST00000411539	1.15314	ENST00000332496;0.825|
ENSG00000124942	AHNAK	3	16.6385	1.55933e-11	1.53643e-10	ENST00000257247	1.15209	ENST00000378024;0.424|
ENSG00000162144	CYB561A3	5	22.4264	3.55196e-29	1.12262e-27	ENST00000294072	1.15078
ENSG00000196754	S100A2	5	19.3246	2.66631e-21	5.53991e-20	ENST00000497140	1.14977	ENST00000368708;0.768|
ENSG00000155666	KDM8	3	9.37863	4.04375e-17	6.38415e-16	ENST00000286096	1.1497
ENSG00000187630	DHRS4L2	6	17.2319	1.11065e-14	1.44869e-13	ENST00000397071	1.14885
ENSG00000176834	VSIG10	7	21.166	1.28176e-13	1.53541e-12	ENST00000359236	1.14624
ENSG00000184292	TACSTD2	1	3.97065	1.32133e-06	7.61969e-06	ENST00000371225	1.1416
ENSG00000108219	TSPAN14	8	32.489	3.44721e-37	1.58254e-35	ENST00000429989	1.13757	ENST00000372164;0.897|ENST00000616406;0.587|
ENSG00000116151	MORN1	8	23.0644	2.98499e-06	1.6402e-05	ENST00000449373	1.13738	ENST00000607031;0.871|
ENSG00000159263	SIM2	5	24.6968	1.61151e-38	7.76691e-37	ENST00000431229	1.13376	ENST00000290399;0.917|ENST00000481185;0.583|
ENSG00000153363	LINC00467	2	6.80505	0.000165024	0.000699012	ENST00000423222	1.13047
ENSG00000074410	CA12	2	8.14927	1.58514e-06	9.06147e-06	ENST00000178638	1.1273
ENSG00000103175	WFDC1	3	9.32371	2.27135e-13	2.66831e-12	ENST00000219454	1.12699
ENSG00000140688	C16orf58	5	15.7649	1.83964e-28	5.63025e-27	ENST00000568491	1.12686	ENST00000327237;1.05|
ENSG00000082014	SMARCD3	7	25.8363	9.58928e-08	6.40389e-07	ENST00000470588	1.12389	ENST00000262188;0.64|
ENSG00000115457	IGFBP2	2	6.05351	3.68497e-08	2.57056e-07	ENST00000233809	1.11705
ENSG00000138744	NAAA	7	24.0566	3.92344e-16	5.76245e-15	ENST00000286733	1.11692	ENST00000507956;0.859|
ENSG00000168675	LDLRAD4	7	21.3165	1.51592e-19	2.84734e-18	ENST00000359446	1.11543
ENSG00000204070	SYS1	4	18.8998	1.9829e-20	3.93587e-19	ENST00000426004	1.11201	ENST00000243918;0.391|
ENSG00000187837	HIST1H1C	1	6.53152	4.4003e-85	8.50811e-83	ENST00000343677	1.11057
ENSG00000003249	DBNDD1	3	12.656	2.66485e-16	3.97792e-15	ENST00000568838	1.11055	ENST00000002501;0.657|
ENSG00000157240	FZD1	1	4.54495	4.6541e-13	5.30813e-12	ENST00000287934	1.10857
ENSG00000142677	IL22RA1	1	3.77625	3.67155e-05	0.000172999	ENST00000270800	1.10718
ENSG00000071242	RPS6KA2	4	12.3376	3.92209e-11	3.68973e-10	ENST00000265678	1.10689
ENSG00000172037	LAMB2	11	42.0815	5.64454e-62	5.42503e-60	ENST00000469665	1.10611	ENST00000418109;1.06|ENST00000498377;0.992|ENST00000305544;0.971|
ENSG00000104998	IL27RA	1	6.74631	5.49254e-97	1.27141e-94	ENST00000263379	1.10247
ENSG00000278828	HIST1H3H	1	4.11516	1.5341e-07	1.00091e-06	ENST00000369163	1.1011
ENSG00000185567	AHNAK2	4	21.1986	2.54481e-41	1.33197e-39	ENST00000557457	1.09937	ENST00000333244;0.837|
ENSG00000167930	FAM234A	7	27.3708	3.31617e-09	2.59036e-08	ENST00000420046	1.0987	ENST00000399932;0.76|
ENSG00000250067	YJEFN3	2	5.55	0.000131122	0.000564492	ENST00000458210	1.09784
ENSG00000233184	AC093157.1	3	10.7944	0.000205998	0.000857759	ENST00000451213	1.09607
ENSG00000091986	CCDC80	4	14.7398	1.65696e-27	4.82841e-26	ENST00000439685	1.09427	ENST00000206423;1.05|
ENSG00000134574	DDB2	10	39.5871	1.43358e-35	6.10384e-34	ENST00000256996	1.09331	ENST00000612309;1.08|
ENSG00000139278	GLIPR1	4	18.5879	5.68992e-23	1.30859e-21	ENST00000266659	1.08717
ENSG00000184083	FAM120C	3	13.05	6.6846e-23	1.53224e-21	ENST00000375180	1.08701
ENSG00000198959	TGM2	3	12.3754	2.58345e-23	6.0397e-22	ENST00000361475	1.08139
ENSG00000187838	PLSCR3	10	39.5868	2.69236e-07	1.69992e-06	ENST00000571078	1.08053
ENSG00000189171	S100A13	5	22.5009	1.27392e-10	1.1466e-09	ENST00000392623	1.0798	ENST00000440685;0.317|
ENSG00000187796	CARD9	3	8.31575	0.000252673	0.00103352	ENST00000485975	1.07872
ENSG00000101294	HM13	15	58.8254	1.27549e-29	4.09426e-28	ENST00000398174	1.07863	ENST00000469097;0.61|ENST00000340852;0.367|
ENSG00000146054	TRIM7	6	27.29	2.17393e-09	1.73693e-08	ENST00000504241	1.07711	ENST00000334421;0.407|
ENSG00000167123	CERCAM	7	24.6759	1.25147e-84	2.39162e-82	ENST00000372838	1.07334	ENST00000372842;0.459|
ENSG00000066629	EML1	2	7.73645	2.1699e-30	7.24845e-29	ENST00000262233	1.0729
ENSG00000197747	S100A10	3	20.3076	3.27855e-55	2.62844e-53	ENST00000478348	1.07267	ENST00000368809;0.684|ENST00000368811;0.345|
ENSG00000198910	L1CAM	4	18.6192	3.37318e-24	8.32405e-23	ENST00000361981	1.07147	ENST00000370055;0.801|
ENSG00000139508	SLC46A3	2	7.3139	0.00112596	0.00403515	ENST00000266943	1.06532
ENSG00000120217	CD274	3	7.77495	8.08897e-05	0.000360766	ENST00000381577	1.06279
ENSG00000264207	AC239868.2	1	3.47164	0.00138161	0.00486202	ENST00000577853	1.06097
ENSG00000184185	KCNJ12	2	10.8667	2.00918e-56	1.64283e-54	ENST00000583088	1.05982
ENSG00000267493	CIRBP-AS1	1	3.78809	7.93466e-05	0.000354364	ENST00000585832	1.05761
ENSG00000105088	OLFM2	3	11.0809	8.26525e-05	0.000367531	ENST00000593091	1.05433
ENSG00000261761	AL136537.2	2	5.53886	1.65756e-05	8.23519e-05	ENST00000562049	1.05335
ENSG00000135709	KIAA0513	4	12.72	0.000107387	0.000469638	ENST00000538274	1.05317
ENSG00000080546	SESN1	2	10.8023	6.51898e-08	4.43274e-07	ENST00000356644	1.04477
ENSG00000095321	CRAT	3	15.3046	2.33888e-20	4.61458e-19	ENST00000458362	1.04463	ENST00000318080;0.941|
ENSG00000109705	NKX3-2	1	4.34422	4.27833e-09	3.31359e-08	ENST00000382438	1.04386
ENSG00000136383	ALPK3	1	4.23515	8.15522e-08	5.49984e-07	ENST00000258888	1.04269
ENSG00000165102	HGSNAT	4	13.0305	3.85703e-58	3.25078e-56	ENST00000379644	1.04017
ENSG00000169583	CLIC3	3	9.68416	0.000156842	0.000666933	ENST00000494426	1.04012
ENSG00000197385	ZNF860	2	5.60137	6.18461e-10	5.22055e-09	ENST00000360311	1.04001
ENSG00000273802	HIST1H2BG	1	3.90495	1.9558e-05	9.60084e-05	ENST00000541790	1.03367
ENSG00000150540	HNMT	6	23.3285	1.21688e-23	2.89846e-22	ENST00000280097	1.03259	ENST00000410115;0.943|
ENSG00000119686	FLVCR2	1	4.31161	1.2398e-07	8.18645e-07	ENST00000238667	1.03222
ENSG00000138738	PRDM5	5	15.1501	8.12037e-05	0.000361872	ENST00000394435	1.03169	ENST00000264808;0.561|
ENSG00000119943	PYROXD2	1	3.88924	4.07359e-05	0.000190902	ENST00000370575	1.03061
ENSG00000163513	TGFBR2	2	10.8545	1.889e-15	2.61989e-14	ENST00000295754	1.02982
ENSG00000172113	NME6	16	49.1878	3.7894e-13	4.36738e-12	ENST00000451657	1.02728
ENSG00000135596	MICAL1	6	24.0484	4.44059e-09	3.43279e-08	ENST00000465904	1.02716	ENST00000456101;0.941|
ENSG00000137713	PPP2R1B	6	24.9375	8.58249e-38	4.03009e-36	ENST00000527614	1.02648	ENST00000341980;0.33|
ENSG00000158555	GDPD5	3	10.2763	4.88625e-05	0.000226596	ENST00000336898	1.02537
ENSG00000184160	ADRA2C	2	5.77859	2.5027e-05	0.00012094	ENST00000330055	1.02451
ENSG00000173705	SUSD5	2	9.62592	1.368e-91	2.99774e-89	ENST00000309558	1.02388
ENSG00000095752	IL11	4	19.6577	2.34099e-92	5.19921e-90	ENST00000585513	1.02336	ENST00000264563;0.967|ENST00000587093;0.666|
ENSG00000102316	MAGED2	8	35.8105	1.61139e-16	2.44535e-15	ENST00000485483	1.02326	ENST00000375058;0.55|
ENSG00000223764	AL645608.1	1	5.25569	7.97315e-23	1.81746e-21	ENST00000609207	1.02308
ENSG00000100583	SAMD15	1	4.11559	8.24151e-07	4.88634e-06	ENST00000216471	1.0226
ENSG00000165072	MAMDC2	1	4.76772	2.24785e-14	2.87497e-13	ENST00000377182	1.02198
ENSG00000213949	ITGA1	3	13.4157	1.7233e-40	8.76856e-39	ENST00000282588	1.02045
ENSG00000116704	SLC35D1	1	6.48152	1.73836e-70	2.0854e-68	ENST00000235345	1.02031
ENSG00000175806	MSRA	2	6.87313	8.20107e-12	8.35615e-11	ENST00000317173	1.02024
ENSG00000196747	HIST1H2AI	1	4.05223	5.84993e-06	3.09144e-05	ENST00000358739	1.01975
ENSG00000166997	CNPY4	4	15.9412	2.22698e-39	1.10242e-37	ENST00000262932	1.01954
ENSG00000135643	KCNMB4	1	4.29793	2.15985e-06	1.21358e-05	ENST00000258111	1.01675
ENSG00000115641	FHL2	7	39.4983	1.35783e-35	5.79636e-34	ENST00000344213	1.01646	ENST00000322142;0.817|ENST00000409177;0.791|ENST00000408995;0.502|ENST00000393353;0.366|
ENSG00000135404	CD63	11	51.8503	6.96136e-22	1.49166e-20	ENST00000552692	1.01594	ENST00000546939;0.424|ENST00000257857;0.361|
ENSG00000152291	TGOLN2	4	23.5889	2.92449e-16	4.34182e-15	ENST00000377386	1.0155	ENST00000398263;0.741|
ENSG00000135480	KRT7	13	50.9906	1.39763e-144	7.40967e-142	ENST00000552322	1.01044	ENST00000638501;0.956|ENST00000331817;0.73|
ENSG00000169105	CHST14	2	12.2724	6.46324e-69	7.17725e-67	ENST00000306243	1.01007	ENST00000559991;0.854|
ENSG00000173540	GMPPB	4	19.6754	1.91268e-15	2.6505e-14	ENST00000480687	1.00925	ENST00000308375;0.537|
ENSG00000134569	LRP4	2	8.22211	1.89338e-27	5.49783e-26	ENST00000378623	1.00922
ENSG00000167740	CYB5D2	4	11.2357	3.12314e-05	0.000148822	ENST00000301391	1.0081
ENSG00000090612	ZNF268	6	16.6113	3.98477e-05	0.000186953	ENST00000536435	1.00608
ENSG00000130558	OLFM1	9	48.06	2.95547e-28	8.94533e-27	ENST00000252854	1.00607	ENST00000277415;0.974|ENST00000392991;0.679|ENST00000371793;0.34|
ENSG00000260804	LINC01963	1	5.488	3.53701e-26	9.64026e-25	ENST00000562038	1.00501
ENSG00000177706	FAM20C	2	8.41894	2.146e-14	2.74898e-13	ENST00000313766	1.00497
ENSG00000106003	LFNG	3	9.42344	7.34824e-05	0.000329788	ENST00000222725	1.00497
ENSG00000170955	CAVIN3	3	15.2924	4.125e-72	5.29644e-70	ENST00000303927	1.00358	ENST00000524852;0.991|
ENSG00000176170	SPHK1	4	20.5318	9.32242e-23	2.10748e-21	ENST00000392496	1.00285	ENST00000591762;0.973|ENST00000323374;0.731|ENST00000592299;0.587|
ENSG00000248323	LUCAT1	2	6.71332	0.00108991	0.00391706	ENST00000513626	1.00284
ENSG00000137273	FOXF2	2	13.2801	3.79587e-22	8.23023e-21	ENST00000645481	1.00086	ENST00000259806;0.965|
ENSG00000163913	IFT122	9	31.0824	7.43067e-07	4.42475e-06	ENST00000513190	0.999302	ENST00000506507;0.676|ENST00000347300;0.461|
ENSG00000230043	TMSB4XP6	1	4.12745	0.000273091	0.00110958	ENST00000415187	0.999033
ENSG00000187244	BCAM	5	17.164	1.99387e-23	4.68802e-22	ENST00000270233	0.998809	ENST00000611077;0.477|
ENSG00000174130	TLR6	1	5.19242	1.72501e-17	2.78493e-16	ENST00000436693	0.997546
ENSG00000095383	TBC1D2	3	10.6717	7.06098e-12	7.24842e-11	ENST00000465784	0.997382
ENSG00000169213	RAB3B	1	4.11845	1.15007e-06	6.69552e-06	ENST00000371655	0.995831
ENSG00000167107	ACSF2	5	13.2869	3.62249e-24	8.91253e-23	ENST00000300441	0.995725
ENSG00000084636	COL16A1	13	61.616	6.66314e-98	1.61042e-95	ENST00000458715	0.99505	ENST00000440437;0.722|ENST00000468459;0.695|ENST00000373672;0.613|ENST00000488128;0.54|
ENSG00000183779	ZNF703	1	6.38312	1.04447e-41	5.53738e-40	ENST00000331569	0.994506
ENSG00000139625	MAP3K12	7	26.0929	3.47377e-23	8.0866e-22	ENST00000547020	0.992444	ENST00000547488;0.724|ENST00000267079;0.68|
ENSG00000130363	RSPH3	2	8.17076	1.73886e-06	9.88721e-06	ENST00000367069	0.991176
ENSG00000135454	B4GALNT1	11	38.2423	2.42672e-13	2.84271e-12	ENST00000553142	0.989104
ENSG00000188015	S100A3	2	7.19575	0.000144131	0.000617518	ENST00000368713	0.988933
ENSG00000213626	LBH	2	5.72191	2.46413e-15	3.38896e-14	ENST00000395323	0.986858
ENSG00000114378	HYAL1	4	16.3413	7.3193e-17	1.1327e-15	ENST00000266031	0.986791	ENST00000395144;0.517|
ENSG00000167216	KATNAL2	4	9.99439	8.38525e-05	0.000372263	ENST00000592005	0.98554
ENSG00000230699	AL645608.3	1	3.996	2.03966e-05	9.98862e-05	ENST00000448179	0.982786
ENSG00000122707	RECK	3	13.7088	1.11567e-20	2.23883e-19	ENST00000377966	0.982631
ENSG00000134531	EMP1	4	10.092	1.73464e-17	2.79773e-16	ENST00000256951	0.979881
ENSG00000130513	GDF15	1	6.67486	2.32747e-74	3.13541e-72	ENST00000252809	0.979809
ENSG00000185621	LMLN	2	9.32212	1.54154e-18	2.67814e-17	ENST00000330198	0.979396
ENSG00000101680	LAMA1	4	16.906	8.23499e-20	1.5811e-18	ENST00000389658	0.979001
ENSG00000197150	ABCB8	12	45.0909	5.06365e-22	1.09214e-20	ENST00000358849	0.978344	ENST00000466514;0.971|
ENSG00000039139	DNAH5	2	10.1127	3.36243e-23	7.83852e-22	ENST00000265104	0.978145
ENSG00000127452	FBXL12	8	25.3757	1.35413e-05	6.80379e-05	ENST00000247977	0.977296
ENSG00000218358	RAET1K	1	3.71941	0.000487085	0.00188359	ENST00000533735	0.973575
ENSG00000149679	CABLES2	2	6.82314	5.11797e-30	1.66665e-28	ENST00000279101	0.970398
ENSG00000245680	ZNF585B	6	19.1831	2.17384e-07	1.39124e-06	ENST00000532828	0.9697
ENSG00000267432	DNAH17-AS1	3	14.6457	2.65648e-20	5.22865e-19	ENST00000598378	0.968463	ENST00000591373;0.526|
ENSG00000168487	BMP1	9	48.1955	1.35083e-72	1.76198e-70	ENST00000520970	0.965029	ENST00000306349;0.842|ENST00000520982;0.655|ENST00000471755;0.638|
ENSG00000166311	SMPD1	5	15.0273	1.0522e-19	2.00846e-18	ENST00000342245	0.964021
ENSG00000184194	GPR173	2	6.12563	4.48378e-09	3.4613e-08	ENST00000332582	0.963755
ENSG00000162849	KIF26B	2	11.5575	1.98204e-31	6.93081e-30	ENST00000407071	0.962027	ENST00000366518;0.733|
ENSG00000079150	FKBP7	5	14.0471	9.1083e-05	0.000402081	ENST00000424785	0.95762
ENSG00000120875	DUSP4	2	9.03244	1.9396e-91	4.14536e-89	ENST00000240100	0.956028
ENSG00000254535	PABPC4L	1	5.96098	5.30654e-28	1.59439e-26	ENST00000421491	0.955093
ENSG00000186642	PDE2A	10	43.6793	1.18016e-51	8.43301e-50	ENST00000444035	0.954073	ENST00000376450;0.382|ENST00000475807;0.327|
ENSG00000228300	C19orf24	4	22.1955	5.27252e-05	0.000243341	ENST00000485191	0.953914
ENSG00000140443	IGF1R	9	43.6792	5.49602e-37	2.49522e-35	ENST00000558898	0.952586	ENST00000560432;0.801|ENST00000558762;0.744|ENST00000268035;0.474|
ENSG00000013288	MAN2B2	3	17.419	2.4151e-11	2.33072e-10	ENST00000285599	0.952039
ENSG00000189362	NEMP2	4	10.6056	2.5289e-35	1.06298e-33	ENST00000409150	0.951782
ENSG00000249790	AC092490.1	3	10.2713	3.4618e-10	2.99131e-09	ENST00000422780	0.951234	ENST00000514568;0.602|
ENSG00000234289	H2BFS	1	5.35309	5.89941e-22	1.26741e-20	ENST00000599962	0.951131
ENSG00000128311	TST	2	8.30967	0.000206214	0.00085844	ENST00000249042	0.95095
ENSG00000067066	SP100	6	16.9098	4.83652e-05	0.000224479	ENST00000264052	0.947283
ENSG00000168453	HR	3	12.2142	2.39946e-06	1.33951e-05	ENST00000312841	0.946785
ENSG00000123384	LRP1	2	8.36892	5.68306e-13	6.43702e-12	ENST00000243077	0.94379
ENSG00000157150	TIMP4	1	4.72638	5.95948e-12	6.15613e-11	ENST00000287814	0.942872
ENSG00000261578	AP003119.3	1	4.12113	7.05659e-06	3.68409e-05	ENST00000566747	0.942073
ENSG00000156050	FAM161B	1	4.33661	1.11707e-07	7.4088e-07	ENST00000286544	0.94145
ENSG00000136238	RAC1	4	21.5169	2.62847e-82	4.79989e-80	ENST00000356142	0.938078	ENST00000348035;0.615|
ENSG00000141458	NPC1	10	36.7797	3.78624e-11	3.57215e-10	ENST00000587223	0.937217	ENST00000269228;0.194|
ENSG00000184678	HIST2H2BE	1	4.39472	3.98139e-08	2.76899e-07	ENST00000369155	0.936682
ENSG00000143643	TTC13	4	13.4991	8.70076e-14	1.05767e-12	ENST00000366661	0.932672
ENSG00000102531	FNDC3A	4	20.4122	2.02866e-22	4.45736e-21	ENST00000541916	0.930994	ENST00000398316;0.905|
ENSG00000048392	RRM2B	3	9.43071	8.26604e-50	5.66052e-48	ENST00000251810	0.928544
ENSG00000025708	TYMP	7	23.6185	8.16967e-06	4.2276e-05	ENST00000252029	0.927935
ENSG00000105329	TGFB1	4	15.0279	2.72239e-157	1.72086e-154	ENST00000221930	0.926187
ENSG00000163395	IGFN1	3	18.8005	1.61923e-53	1.23204e-51	ENST00000473483	0.925981	ENST00000335211;0.729|
ENSG00000104899	AMH	3	12.7883	7.48664e-09	5.65714e-08	ENST00000221496	0.925543	ENST00000589313;0.575|
ENSG00000141696	P3H4	6	25.0565	4.38239e-21	8.95828e-20	ENST00000393928	0.924596
ENSG00000253669	GASAL1	2	7.36176	1.05705e-05	5.37353e-05	ENST00000517910	0.924367
ENSG00000205593	DENND6B	2	6.0736	0.000541549	0.00207129	ENST00000413817	0.924171
ENSG00000275713	HIST1H2BH	1	4.18883	2.82626e-06	1.55976e-05	ENST00000619466	0.923447
ENSG00000280187	AC022107.1	1	4.04786	2.50971e-05	0.000121243	ENST00000624833	0.923398
ENSG00000180900	SCRIB	7	34.8405	2.75499e-06	1.52555e-05	ENST00000525051	0.922161	ENST00000356994;0.877|
ENSG00000136048	DRAM1	3	10.7707	1.23585e-70	1.50453e-68	ENST00000258534	0.921397
ENSG00000260293	AC106820.4	1	3.71393	0.00113413	0.00405998	ENST00000561847	0.919219
ENSG00000244405	ETV5	2	9.05283	1.77105e-20	3.52387e-19	ENST00000306376	0.91857
ENSG00000213694	S1PR3	2	8.00747	9.3473e-12	9.44209e-11	ENST00000358157	0.916725
ENSG00000114268	PFKFB4	6	17.7114	1.13747e-50	7.98899e-49	ENST00000467176	0.914126	ENST00000232375;0.861|
ENSG00000167157	PRRX2	1	4.85384	8.71513e-13	9.68446e-12	ENST00000372469	0.912521
ENSG00000166147	FBN1	4	21.6369	1.8082e-34	7.16092e-33	ENST00000559133	0.911575	ENST00000316623;0.685|
ENSG00000197903	HIST1H2BK	1	5.96364	1.85046e-35	7.83824e-34	ENST00000356950	0.911243
ENSG00000163888	CAMK2N2	1	4.36084	1.33646e-07	8.76774e-07	ENST00000296238	0.911023
ENSG00000182463	TSHZ2	4	13.0909	4.42199e-16	6.44286e-15	ENST00000371497	0.91012	ENST00000329613;0.903|
ENSG00000197245	FAM110D	1	4.24223	0.000339126	0.00135247	ENST00000374268	0.908007
ENSG00000176485	PLA2G16	3	16.0641	1.10649e-09	9.0971e-09	ENST00000394613	0.906337	ENST00000323646;0.394|ENST00000415826;0.345|
ENSG00000173846	PLK3	7	19.0335	1.30488e-13	1.56196e-12	ENST00000372201	0.905831
ENSG00000240849	TMEM189	5	23.9176	8.38611e-34	3.25061e-32	ENST00000371652	0.904433	ENST00000371650;0.748|ENST00000453505;0.636|
ENSG00000169136	ATF5	4	14.7462	6.72652e-49	4.38692e-47	ENST00000423777	0.903903
ENSG00000197208	SLC22A4	2	8.52914	4.45996e-49	2.94375e-47	ENST00000200652	0.901877
ENSG00000017483	SLC38A5	9	31.8884	1.15223e-31	4.04636e-30	ENST00000413668	0.900424	ENST00000620913;0.729|ENST00000615300;0.611|
ENSG00000160991	ORAI2	7	30.2796	9.15898e-54	7.03401e-52	ENST00000495936	0.899585	ENST00000478730;0.891|
ENSG00000182551	ADI1	2	11.4506	8.57403e-20	1.64427e-18	ENST00000382093	0.899479	ENST00000327435;0.326|
ENSG00000062716	VMP1	9	40.4536	1.79098e-13	2.11914e-12	ENST00000592790	0.898727	ENST00000587470;0.387|ENST00000262291;0.156|
ENSG00000131019	ULBP3	1	4.62702	7.1371e-09	5.40545e-08	ENST00000367339	0.898271
ENSG00000103042	SLC38A7	4	16.3027	1.65572e-08	1.20406e-07	ENST00000219320	0.898152
ENSG00000130158	DOCK6	7	24.0537	3.62655e-07	2.25339e-06	ENST00000587656	0.895876	ENST00000294618;0.297|
ENSG00000169851	PCDH7	3	13.7251	1.05921e-06	6.19947e-06	ENST00000361762	0.895587
ENSG00000100647	SUSD6	1	5.741	9.54432e-28	2.81989e-26	ENST00000342745	0.895375
ENSG00000106012	IQCE	5	22.2931	1.65247e-16	2.50077e-15	ENST00000402050	0.892416
ENSG00000213977	TAX1BP3	2	13.1251	1.18413e-74	1.60837e-72	ENST00000611779	0.892385	ENST00000225525;0.677|
ENSG00000233621	LINC01137	1	4.80503	8.46583e-12	8.59394e-11	ENST00000424989	0.891768
ENSG00000115041	KCNIP3	2	7.93829	3.54488e-11	3.35407e-10	ENST00000360990	0.891309
ENSG00000105223	PLD3	15	61.4506	2.22848e-08	1.5917e-07	ENST00000594908	0.891106	ENST00000356508;0.537|ENST00000594085;0.32|
ENSG00000182087	TMEM259	10	53.9161	9.42776e-09	7.03977e-08	ENST00000333175	0.891002	ENST00000356663;0.192|
ENSG00000271781	AC026740.1	1	4.24617	4.0044e-06	2.16346e-05	ENST00000607068	0.890774
ENSG00000138434	SSFA2	7	36.2005	7.78656e-13	8.69967e-12	ENST00000491720	0.89061	ENST00000431877;0.423|
ENSG00000065413	ANKRD44	3	8.60281	0.000513461	0.00197397	ENST00000647377	0.890234
ENSG00000188153	COL4A5	7	22.5225	2.23899e-24	5.64383e-23	ENST00000328300	0.885395	ENST00000361603;0.734|
ENSG00000161638	ITGA5	3	13.057	3.82946e-69	4.34049e-67	ENST00000293379	0.884235
ENSG00000164904	ALDH7A1	16	60.8425	4.16705e-07	2.56116e-06	ENST00000409134	0.883191	ENST00000637782;0.209|
ENSG00000154319	FAM167A	1	4.56156	9.20589e-06	4.73252e-05	ENST00000284486	0.882357
ENSG00000141429	GALNT1	4	21.5628	3.68556e-14	4.64511e-13	ENST00000589189	0.878649	ENST00000269195;0.83|ENST00000590654;0.651|
ENSG00000230650	AC140479.2	1	3.86714	0.000775004	0.0028668	ENST00000421567	0.876045
ENSG00000171365	CLCN5	4	9.65842	5.50538e-16	7.95787e-15	ENST00000376088	0.87576
ENSG00000157510	AFAP1L1	3	14.0457	1.64509e-20	3.2812e-19	ENST00000296721	0.875703
ENSG00000177076	ACER2	1	3.78575	0.00101593	0.0036761	ENST00000340967	0.872622
ENSG00000106714	CNTNAP3	5	14.5399	9.14729e-05	0.000403586	ENST00000297668	0.872594
ENSG00000234420	ZNF37BP	4	15.5641	2.99219e-08	2.10517e-07	ENST00000452075	0.872588
ENSG00000152601	MBNL1	11	35.8971	1.43959e-09	1.16838e-08	ENST00000324210	0.872072
ENSG00000137166	FOXP4	4	23.3132	3.37349e-12	3.58624e-11	ENST00000373063	0.87089	ENST00000307972;0.228|
ENSG00000111678	C12orf57	4	18.452	6.02423e-31	2.06267e-29	ENST00000229281	0.870624	ENST00000537087;0.474|
ENSG00000281131	SCHLAP1	1	4.02621	8.68261e-05	0.000384633	ENST00000629145	0.870586
ENSG00000114993	RTKN	6	21.9792	2.72133e-05	0.000130699	ENST00000233330	0.869755	ENST00000305557;0.798|
ENSG00000146648	EGFR	5	22.1323	8.56455e-25	2.21667e-23	ENST00000275493	0.869514
ENSG00000151468	CCDC3	1	5.14486	3.25627e-15	4.43388e-14	ENST00000378825	0.869121
ENSG00000284620	AF228730.5	1	3.84986	0.000581621	0.00221118	ENST00000641821	0.868261
ENSG00000197774	EME2	4	16.0495	1.61278e-17	2.614e-16	ENST00000561903	0.867921	ENST00000570069;0.762|
ENSG00000055163	CYFIP2	5	22.0097	1.09782e-06	6.41175e-06	ENST00000521420	0.867706
ENSG00000162430	SELENON	2	12.0521	5.426e-69	6.08848e-67	ENST00000374315	0.86745
ENSG00000256940	AP001453.2	2	6.21861	0.000531355	0.0020361	ENST00000544553	0.866278
ENSG00000161558	TMEM143	5	16.0256	9.95551e-05	0.000437952	ENST00000293261	0.865068
ENSG00000228544	CCDC183-AS1	1	4.23646	8.06866e-06	4.17796e-05	ENST00000414656	0.863928
ENSG00000168778	TCTN2	2	10.1018	8.63994e-09	6.4839e-08	ENST00000303372	0.863925
ENSG00000136169	SETDB2	3	12.528	2.58853e-22	5.67234e-21	ENST00000354234	0.863778
ENSG00000117242	PINK1-AS	1	4.80829	8.13558e-11	7.44893e-10	ENST00000451424	0.863729
ENSG00000197457	STMN3	1	5.46299	9.22529e-18	1.52074e-16	ENST00000370053	0.863072
ENSG00000146242	TPBG	3	13.578	1.85475e-11	1.81122e-10	ENST00000543496	0.863048
ENSG00000167799	NUDT8	3	14.4589	1.95131e-06	1.10206e-05	ENST00000534054	0.861791	ENST00000376693;0.354|
ENSG00000153214	TMEM87B	2	6.72104	4.93861e-16	7.17649e-15	ENST00000283206	0.859875
ENSG00000049239	H6PD	2	8.12015	1.86347e-09	1.49834e-08	ENST00000377403	0.858067
ENSG00000160233	LRRC3	1	4.07356	6.58217e-05	0.000298504	ENST00000291592	0.857592
ENSG00000185825	BCAP31	9	39.1457	1.02418e-07	6.82305e-07	ENST00000458587	0.856633
ENSG00000141013	GAS8	7	20.9462	0.000517244	0.00198712	ENST00000268699	0.856069
ENSG00000125650	PSPN	1	3.81442	0.00104608	0.00377606	ENST00000597721	0.853996
ENSG00000006282	SPATA20	11	34.3821	1.3552e-10	1.21776e-09	ENST00000503127	0.853442	ENST00000503063;0.542|
ENSG00000173852	DPY19L1	1	6.8945	8.56649e-66	8.91078e-64	ENST00000638088	0.848906
ENSG00000184588	PDE4B	1	5.6521	1.19762e-16	1.82926e-15	ENST00000371045	0.848899
ENSG00000182752	PAPPA	1	6.61054	4.50799e-38	2.1475e-36	ENST00000328252	0.848639
ENSG00000184319	RPL23AP82	7	29.4126	1.48432e-06	8.50585e-06	ENST00000496652	0.848536	ENST00000480246;0.396|
ENSG00000185386	MAPK11	3	8.38945	5.27003e-08	3.61792e-07	ENST00000330651	0.846942
ENSG00000007384	RHBDF1	5	13.8448	5.35611e-16	7.75574e-15	ENST00000262316	0.845528
ENSG00000136699	SMPD4	11	45.0247	8.81371e-05	0.000389915	ENST00000409031	0.843811	ENST00000482171;0.605|
ENSG00000100228	RAB36	1	5.2816	9.78657e-17	1.4976e-15	ENST00000263116	0.843419
ENSG00000026025	VIM	10	38.9043	1.45428e-34	5.77322e-33	ENST00000469543	0.842188	ENST00000224237;0.458|
ENSG00000158825	CDA	2	11.4352	1.58771e-29	5.05698e-28	ENST00000375071	0.841436	ENST00000461985;0.669|
ENSG00000181444	ZNF467	1	4.5555	5.99555e-05	0.000274018	ENST00000302017	0.841171
ENSG00000196155	PLEKHG4	11	37.2635	3.11381e-05	0.000148421	ENST00000563969	0.840444	ENST00000427155;0.406|
ENSG00000157326	DHRS4	5	19.2263	2.88008e-13	3.35464e-12	ENST00000313250	0.83998
ENSG00000141337	ARSG	3	11.5258	2.03927e-07	1.31022e-06	ENST00000621439	0.839917
ENSG00000197355	UAP1L1	3	16.9404	2.88971e-18	4.94713e-17	ENST00000474787	0.839454	ENST00000409858;0.43|
ENSG00000173218	VANGL1	3	13.4568	2.24884e-37	1.03819e-35	ENST00000355485	0.839208
ENSG00000155254	MARVELD1	2	8.90572	3.63171e-107	1.06584e-104	ENST00000285605	0.836916
ENSG00000167110	GOLGA2	11	46.5163	0.00103912	0.00375341	ENST00000450617	0.836753
ENSG00000205542	TMSB4X	3	18.3533	7.08491e-34	2.75925e-32	ENST00000380636	0.835357	ENST00000451311;0.329|
ENSG00000185010	F8	3	9.40779	0.000233073	0.000961485	ENST00000330287	0.835169
ENSG00000130270	ATP8B3	6	25.0871	3.30098e-08	2.31153e-07	ENST00000531925	0.835047
ENSG00000142552	RCN3	2	9.46861	9.54829e-64	9.62737e-62	ENST00000270645	0.834996
ENSG00000075399	VPS9D1	2	5.02073	0.000755236	0.00280335	ENST00000389386	0.834071
ENSG00000241839	PLEKHO2	1	6.27972	6.60406e-37	2.99002e-35	ENST00000323544	0.833748
ENSG00000026036	RTEL1-TNFRSF6B	3	14.7742	1.53695e-10	1.37356e-09	ENST00000492259	0.833575	ENST00000480273;0.601|
ENSG00000280128	AL662795.2	1	3.85707	0.000880733	0.0032238	ENST00000624252	0.830845
ENSG00000075461	CACNG4	1	4.74386	4.77183e-10	4.05298e-09	ENST00000262138	0.830449
ENSG00000110717	NDUFS8	13	45.0015	8.06835e-07	4.79578e-06	ENST00000531228	0.826994	ENST00000313468;0.172|
ENSG00000106976	DNM1	10	36.9839	1.86677e-47	1.14908e-45	ENST00000628346	0.826511
ENSG00000110719	TCIRG1	12	49.9735	2.47565e-07	1.57215e-06	ENST00000265686	0.824228	ENST00000532635;0.405|
ENSG00000113273	ARSB	2	10.1271	1.72992e-49	1.17001e-47	ENST00000264914	0.823176
ENSG00000197461	PDGFA	1	4.0512	0.000420263	0.00164885	ENST00000402802	0.822663
ENSG00000136999	NOV	2	7.57414	1.73818e-24	4.43588e-23	ENST00000259526	0.821448
ENSG00000143507	DUSP10	2	6.32113	1.78054e-08	1.2914e-07	ENST00000366899	0.821004
ENSG00000161791	FMNL3	3	15.8621	4.12684e-13	4.73305e-12	ENST00000335154	0.820952
ENSG00000136856	SLC2A8	10	36.6911	1.0539e-23	2.52491e-22	ENST00000373371	0.820771	ENST00000373352;0.769|ENST00000610552;0.608|
ENSG00000269352	PTOV1-AS2	3	10.2948	0.000209226	0.000870097	ENST00000599259	0.818972	ENST00000601893;0.719|
ENSG00000075420	FNDC3B	5	22.8077	1.08514e-26	3.01764e-25	ENST00000415807	0.818887	ENST00000336824;0.766|
ENSG00000187621	TCL6	2	6.00908	0.000792034	0.00292256	ENST00000460130	0.818486
ENSG00000110013	SIAE	3	10.5141	5.01804e-09	3.85565e-08	ENST00000545756	0.818452
ENSG00000119632	IFI27L2	1	4.68803	5.83163e-09	4.45781e-08	ENST00000238609	0.817855
ENSG00000087088	BAX	11	49.6641	8.32693e-34	3.2353e-32	ENST00000502487	0.81693	ENST00000345358;0.649|ENST00000513545;0.414|ENST00000293288;0.31|
ENSG00000165029	ABCA1	1	5.97192	6.13894e-07	3.69573e-06	ENST00000374736	0.81655
ENSG00000164924	YWHAZ	17	87.5205	6.67212e-15	8.85038e-14	ENST00000457309	0.816085	ENST00000395957;0.48|ENST00000395958;0.167|
ENSG00000143126	CELSR2	3	12.7636	2.71598e-12	2.90606e-11	ENST00000498157	0.815516	ENST00000271332;0.577|
ENSG00000173451	THAP2	2	8.4793	4.30259e-12	4.52419e-11	ENST00000308086	0.814875
ENSG00000134871	COL4A2	3	15.257	3.05941e-54	2.39435e-52	ENST00000360467	0.814759
ENSG00000166750	SLFN5	2	9.56534	3.21717e-13	3.73142e-12	ENST00000299977	0.813848
ENSG00000155158	TTC39B	2	8.38764	1.43234e-07	9.36379e-07	ENST00000512701	0.812918
ENSG00000142892	PIGK	4	19.94	1.06784e-18	1.88304e-17	ENST00000370812	0.812892
ENSG00000117122	MFAP2	6	29.7486	1.74261e-26	4.80535e-25	ENST00000375534	0.812101	ENST00000375535;0.726|ENST00000478684;0.629|ENST00000490075;0.615|
ENSG00000137720	C11orf1	3	9.94012	0.0014038	0.00493295	ENST00000528125	0.80955
ENSG00000176697	BDNF	3	11.9934	1.05197e-07	7.00248e-07	ENST00000356660	0.809161
ENSG00000082781	ITGB5	9	35.3328	1.48196e-78	2.27626e-76	ENST00000481591	0.80903	ENST00000296181;0.78|
ENSG00000085449	WDFY1	2	9.62423	1.95693e-37	9.08537e-36	ENST00000233055	0.808384
ENSG00000233936	AL390778.2	1	3.93513	0.000774812	0.0028668	ENST00000420883	0.80777
ENSG00000130429	ARPC1B	10	42.5784	0.000184195	0.000774233	ENST00000443222	0.805174	ENST00000252725;0.222|
ENSG00000163249	CCNYL1	4	15.7528	6.43863e-12	6.63441e-11	ENST00000295414	0.80387
ENSG00000160326	SLC2A6	5	21.8649	6.97216e-23	1.59593e-21	ENST00000371899	0.803725	ENST00000371897;0.775|
ENSG00000184232	OAF	2	6.96376	2.08789e-20	4.13428e-19	ENST00000328965	0.802268
ENSG00000110075	PPP6R3	16	58.1143	4.96315e-07	3.01914e-06	ENST00000393800	0.801717
ENSG00000101000	PROCR	1	7.51033	7.26877e-66	7.64478e-64	ENST00000216968	0.801299
ENSG00000168490	PHYHIP	2	6.37964	2.31639e-05	0.000112699	ENST00000321613	0.799706
ENSG00000064601	CTSA	12	46.173	3.80752e-07	2.35482e-06	ENST00000372459	0.79641	ENST00000191018;0.311|
ENSG00000213859	KCTD11	2	9.35758	3.4193e-08	2.39133e-07	ENST00000333751	0.795097
ENSG00000115145	STAM2	4	13.2923	2.28e-12	2.45395e-11	ENST00000263904	0.794028
ENSG00000279348	AC012513.3	1	4.5153	4.25071e-07	2.60771e-06	ENST00000623250	0.793201
ENSG00000258947	TUBB3	2	11.9599	1.61606e-104	4.42665e-102	ENST00000315491	0.79242
ENSG00000279095	AC243964.3	1	4.91716	1.5274e-10	1.36577e-09	ENST00000623022	0.7921
ENSG00000163362	INAVA	1	4.75555	1.84741e-08	1.33577e-07	ENST00000367342	0.791971
ENSG00000101236	RNF24	3	11.7324	1.09515e-09	9.01741e-09	ENST00000336095	0.791068
ENSG00000119242	CCDC92	4	12.3103	4.53903e-10	3.86323e-09	ENST00000545891	0.789929
ENSG00000124249	KCNK15	1	4.53896	3.49197e-07	2.17718e-06	ENST00000372861	0.788649
ENSG00000204525	HLA-C	5	22.7408	7.05127e-27	1.9912e-25	ENST00000376228	0.78823
ENSG00000230797	YY2	1	5.4229	1.06524e-14	1.395e-13	ENST00000429584	0.787454
ENSG00000164171	ITGA2	1	5.71291	2.57127e-18	4.42501e-17	ENST00000296585	0.78721
ENSG00000105855	ITGB8	3	13.2348	1.75062e-10	1.5569e-09	ENST00000222573	0.786411
ENSG00000099999	RNF215	5	16.501	0.00100829	0.00365166	ENST00000332468	0.786147
ENSG00000215241	LINC02449	2	6.68704	0.000120816	0.00052391	ENST00000304751	0.785218
ENSG00000060762	MPC1	4	11.5403	1.89961e-36	8.34762e-35	ENST00000360961	0.783833
ENSG00000176473	WDR25	6	25.318	1.69088e-05	8.38805e-05	ENST00000542471	0.783472
ENSG00000186472	PCLO	4	12.3697	2.23478e-05	0.000108955	ENST00000423517	0.783424
ENSG00000054148	PHPT1	5	27.7451	3.81404e-13	4.39269e-12	ENST00000463215	0.782735
ENSG00000011052	NME1-NME2	1	6.38714	5.25101e-05	0.000242485	ENST00000393193	0.781643
ENSG00000197324	LRP10	2	14.2315	1.95076e-105	5.43404e-103	ENST00000359591	0.781171	ENST00000546834;0.678|
ENSG00000124120	TTPAL	5	17.7506	1.54873e-22	3.42575e-21	ENST00000262605	0.781023
ENSG00000076706	MCAM	6	26.9868	5.10948e-62	4.93966e-60	ENST00000528976	0.780502	ENST00000264036;0.565|
ENSG00000183963	SMTN	11	35.0263	3.04255e-21	6.30571e-20	ENST00000460658	0.780399	ENST00000333137;0.424|
ENSG00000171056	SOX7	1	5.11284	1.4414e-10	1.29238e-09	ENST00000304501	0.778368
ENSG00000121289	CEP89	6	27.6112	6.49534e-05	0.000294974	ENST00000305768	0.778288
ENSG00000115902	SLC1A4	3	13.3335	1.85031e-58	1.58384e-56	ENST00000234256	0.775794
ENSG00000103018	CYB5B	6	33.0316	1.50674e-73	2.01327e-71	ENST00000561792	0.775569	ENST00000515314;0.722|ENST00000307892;0.677|
ENSG00000078401	EDN1	1	5.35931	2.21548e-08	1.58379e-07	ENST00000379375	0.774286
ENSG00000176125	UFSP1	1	4.02218	0.000474856	0.00184236	ENST00000388761	0.773035
ENSG00000196787	HIST1H2AG	1	4.88682	7.90265e-09	5.96327e-08	ENST00000359193	0.772789
ENSG00000148841	ITPRIP	2	13.1629	3.91147e-14	4.90726e-13	ENST00000278071	0.772466
ENSG00000047644	WWC3	2	8.63973	6.51953e-54	5.05417e-52	ENST00000380861	0.772099
ENSG00000130827	PLXNA3	4	16.3283	1.37789e-43	7.70259e-42	ENST00000369682	0.771401
ENSG00000114796	KLHL24	5	14.3595	3.82893e-06	2.07753e-05	ENST00000454652	0.770853
ENSG00000177283	FZD8	1	5.69262	1.16371e-19	2.21104e-18	ENST00000374694	0.770317
ENSG00000104723	TUSC3	8	45.58	1.26635e-22	2.8125e-21	ENST00000515859	0.768202	ENST00000506802;0.762|ENST00000503731;0.469|ENST00000382020;0.306|
ENSG00000176783	RUFY1	9	30.5477	3.8444e-11	3.62494e-10	ENST00000319449	0.767792
ENSG00000131668	BARX1	2	9.31801	3.93316e-08	2.73673e-07	ENST00000253968	0.766672
ENSG00000178467	P4HTM	9	29.5152	8.71724e-28	2.58606e-26	ENST00000472301	0.76586	ENST00000484115;0.717|ENST00000383729;0.591|
ENSG00000125827	TMX4	1	6.51866	1.72096e-41	9.03639e-40	ENST00000246024	0.765826
ENSG00000150687	PRSS23	5	24.3021	0.000176888	0.000745614	ENST00000532234	0.765322
ENSG00000068120	COASY	9	34.9849	0.000880593	0.0032238	ENST00000421097	0.763908	ENST00000591753;0.574|
ENSG00000142632	ARHGEF19	4	15.3592	3.21723e-08	2.25384e-07	ENST00000478117	0.761758	ENST00000270747;0.484|
ENSG00000277075	HIST1H2AE	1	4.41725	3.43087e-06	1.87268e-05	ENST00000303910	0.761376
ENSG00000136630	HLX	3	9.80361	6.60417e-12	6.80072e-11	ENST00000366903	0.760078
ENSG00000118705	RPN2	8	34.5532	3.56456e-12	3.77715e-11	ENST00000437329	0.760063	ENST00000237530;0.219|
ENSG00000172985	SH3RF3	1	6.13584	4.1763e-16	6.11742e-15	ENST00000309415	0.759945
ENSG00000137825	ITPKA	1	4.90598	1.10581e-09	9.09608e-09	ENST00000260386	0.759156
ENSG00000132688	NES	1	7.49935	1.28114e-54	1.01229e-52	ENST00000368223	0.758886
ENSG00000249115	HAUS5	8	30.0095	2.20271e-08	1.57603e-07	ENST00000203166	0.758561	ENST00000585968;0.206|
ENSG00000177707	NECTIN3	3	11.9035	9.571e-16	1.35955e-14	ENST00000493615	0.758069	ENST00000485303;0.483|
ENSG00000155016	CYP2U1	2	8.18961	9.07993e-07	5.3583e-06	ENST00000332884	0.757174
ENSG00000167600	CYP2S1	2	7.42281	6.04454e-18	1.00957e-16	ENST00000310054	0.757135
ENSG00000105983	LMBR1	9	36.8846	0.000367408	0.00145503	ENST00000430825	0.756423
ENSG00000103227	LMF1	4	14.6115	0.000130508	0.000562229	ENST00000262301	0.756413
ENSG00000214530	STARD10	6	25.7088	1.46887e-08	1.07436e-07	ENST00000537947	0.756398
ENSG00000258839	MC1R	3	12.436	2.61602e-05	0.000125972	ENST00000555147	0.756321
ENSG00000040633	PHF23	5	23.5792	6.35304e-05	0.000288911	ENST00000571362	0.756139
ENSG00000145040	UCN2	1	5.75408	2.26241e-20	4.47446e-19	ENST00000273610	0.755139
ENSG00000250571	GLI4	7	21.876	0.00112279	0.0040264	ENST00000523812	0.754501
ENSG00000173264	GPR137	13	53.7581	8.3864e-10	6.9823e-09	ENST00000539851	0.754479	ENST00000438980;0.391|
ENSG00000164291	ARSK	3	10.7387	3.5283e-06	1.92266e-05	ENST00000380009	0.752863
ENSG00000124587	PEX6	2	9.60521	3.3347e-19	6.04921e-18	ENST00000304611	0.752014
ENSG00000270885	RASL10B	2	8.23466	3.91862e-16	5.76245e-15	ENST00000603017	0.751821
ENSG00000119328	FAM206A	2	7.77657	1.29392e-27	3.77719e-26	ENST00000322940	0.749174
ENSG00000221838	AP4M1	8	22.312	1.90067e-05	9.34694e-05	ENST00000416938	0.74871	ENST00000359593;0.372|
ENSG00000137331	IER3	2	12.7996	3.85517e-25	1.01538e-23	ENST00000376377	0.747812	ENST00000259874;0.44|
ENSG00000171621	SPSB1	3	11.3796	4.39516e-16	6.40945e-15	ENST00000328089	0.747723
ENSG00000075415	SLC25A3	12	57.4551	3.90014e-29	1.2256e-27	ENST00000401722	0.746583	ENST00000188376;0.482|
ENSG00000142627	EPHA2	3	12.7743	2.47911e-67	2.66302e-65	ENST00000358432	0.744129
ENSG00000173442	EHBP1L1	6	21.7167	1.3424e-18	2.34456e-17	ENST00000309295	0.744101
ENSG00000165434	PGM2L1	1	6.93676	6.55832e-32	2.33303e-30	ENST00000298198	0.743968
ENSG00000083799	CYLD	6	21.3546	2.45142e-06	1.36666e-05	ENST00000427738	0.743927
ENSG00000160472	TMEM190	1	4.00587	0.00107459	0.00386708	ENST00000291934	0.742357
ENSG00000127334	DYRK2	2	10.4968	4.74649e-07	2.89671e-06	ENST00000393555	0.742123	ENST00000344096;0.254|
ENSG00000182796	TMEM198B	7	19.8293	0.000201116	0.000840412	ENST00000478241	0.740713
ENSG00000115935	WIPF1	8	31.6297	1.49614e-12	1.63274e-11	ENST00000409415	0.739554	ENST00000392547;0.395|
ENSG00000151327	FAM177A1	7	25.9551	4.61635e-22	9.96974e-21	ENST00000280987	0.738935	ENST00000382406;0.371|
ENSG00000117385	P3H1	10	34.6032	1.01024e-23	2.42383e-22	ENST00000296388	0.737518	ENST00000236040;0.612|
ENSG00000228526	MIR34AHG	1	5.0501	0.000721717	0.00268966	ENST00000635687	0.735306
ENSG00000242498	ARPIN	3	11.5656	4.55897e-20	8.8881e-19	ENST00000357484	0.73416
ENSG00000072832	CRMP1	1	4.98449	1.40014e-07	9.16058e-07	ENST00000397890	0.733926
ENSG00000011028	MRC2	4	23.9643	8.69379e-18	1.43745e-16	ENST00000303375	0.733618	ENST00000584265;0.544|
ENSG00000116406	EDEM3	1	6.69335	9.61688e-16	1.36371e-14	ENST00000318130	0.732638
ENSG00000177738	AC025171.1	3	14.2926	2.99754e-05	0.000143128	ENST00000314957	0.732428
ENSG00000163344	PMVK	1	6.09734	1.3285e-26	3.68195e-25	ENST00000368467	0.732158
ENSG00000058668	ATP2B4	3	11.8703	3.12821e-05	0.000148977	ENST00000357681	0.729584
ENSG00000124733	MEA1	3	16.4985	5.22419e-27	1.48803e-25	ENST00000244711	0.728766	ENST00000643776;0.393|
ENSG00000099260	PALMD	2	7.06911	2.3981e-08	1.70618e-07	ENST00000263174	0.727065
ENSG00000121966	CXCR4	3	12.2323	8.0941e-62	7.7341e-60	ENST00000241393	0.726754
ENSG00000157637	SLC38A10	5	25.6072	9.41606e-45	5.39209e-43	ENST00000374759	0.725858	ENST00000288439;0.381|
ENSG00000159733	ZFYVE28	4	9.79655	8.80402e-06	4.53586e-05	ENST00000290974	0.725854
ENSG00000105854	PON2	8	29.0044	2.83924e-28	8.6094e-27	ENST00000433091	0.723975	ENST00000633531;0.358|
ENSG00000143153	ATP1B1	2	14.4516	1.47599e-60	1.3705e-58	ENST00000367815	0.722856	ENST00000367816;0.51|
ENSG00000261971	MMP25-AS1	6	15.2081	3.70296e-07	2.29827e-06	ENST00000573130	0.719103
ENSG00000247157	LINC01252	1	4.42732	1.89479e-05	9.32084e-05	ENST00000499291	0.718748
ENSG00000275793	RIMBP3	1	4.46493	3.66119e-05	0.000172609	ENST00000619918	0.718239
ENSG00000204682	CASC10	1	5.87235	9.32504e-12	9.4312e-11	ENST00000377113	0.718071
ENSG00000105048	TNNT1	4	12.9069	1.98252e-10	1.74988e-09	ENST00000585321	0.717796	ENST00000587465;0.702|
ENSG00000196150	ZNF250	7	21.1914	2.19539e-06	1.23228e-05	ENST00000417550	0.716843
ENSG00000054983	GALC	1	4.68914	1.06764e-05	5.4257e-05	ENST00000261304	0.716118
ENSG00000198727	MT-CYB	1	10.3606	0.000663087	0.00248923	ENST00000361789	0.715259
ENSG00000100558	PLEK2	3	9.60962	6.13569e-35	2.53367e-33	ENST00000216446	0.714534
ENSG00000120820	GLT8D2	4	12.9133	3.47059e-10	2.99516e-09	ENST00000360814	0.713563
ENSG00000112763	BTN2A1	6	23.775	1.55974e-05	7.78211e-05	ENST00000312541	0.713562	ENST00000429381;0.442|
ENSG00000101846	STS	1	5.23195	1.99637e-11	1.94489e-10	ENST00000217961	0.713555
ENSG00000111331	OAS3	3	10.9978	8.19207e-17	1.26182e-15	ENST00000228928	0.710173
ENSG00000056736	IL17RB	3	11.9847	1.07264e-05	5.4494e-05	ENST00000288167	0.709514
ENSG00000146700	SSC4D	2	8.48038	0.00131824	0.00465834	ENST00000275560	0.707371
ENSG00000109586	GALNT7	4	16.3832	1.9107e-45	1.12151e-43	ENST00000265000	0.705774
ENSG00000168758	SEMA4C	5	20.5864	8.85472e-15	1.16329e-13	ENST00000305476	0.70418
ENSG00000165806	CASP7	4	16.6982	1.95907e-05	9.61399e-05	ENST00000369318	0.703578
ENSG00000181027	FKRP	5	13.9888	8.89875e-22	1.88711e-20	ENST00000318584	0.703556
ENSG00000164506	STXBP5	3	16.6499	9.38053e-35	3.78794e-33	ENST00000367481	0.703293
ENSG00000073008	PVR	5	30.3947	0.000985856	0.00357672	ENST00000344956	0.702956
ENSG00000267288	AC138150.2	1	4.25948	0.000166522	0.00070463	ENST00000589796	0.701652
ENSG00000110697	PITPNM1	12	45.9132	0.000234193	0.000965135	ENST00000527370	0.700032	ENST00000356404;0.391|
ENSG00000026297	RNASET2	2	7.11719	4.70746e-06	2.51764e-05	ENST00000508775	0.69831
ENSG00000113368	LMNB1	6	27.6496	9.28662e-65	9.5391e-63	ENST00000504788	0.695253	ENST00000261366;0.551|
ENSG00000156535	CD109	3	15.5012	4.66617e-38	2.21643e-36	ENST00000287097	0.694809
ENSG00000169251	NMD3	6	20.3416	1.87968e-06	1.06416e-05	ENST00000463518	0.693797	ENST00000351193;0.178|
ENSG00000153976	HS3ST3A1	1	4.28367	0.000161497	0.000685131	ENST00000284110	0.692855
ENSG00000272711	AC019069.1	1	4.35441	8.0916e-05	0.000360785	ENST00000610008	0.691993
ENSG00000166888	STAT6	15	50.1925	6.12121e-09	4.67482e-08	ENST00000555641	0.6903	ENST00000300134;0.302|
ENSG00000100714	MTHFD1	9	34.4409	6.89106e-07	4.12435e-06	ENST00000545908	0.688916	ENST00000216605;0.0823|
ENSG00000187624	C17orf97	1	5.27755	4.72581e-12	4.95336e-11	ENST00000360127	0.688519
ENSG00000127952	STYXL1	8	36.8478	0.000155567	0.000661779	ENST00000359697	0.688179	ENST00000431581;0.511|
ENSG00000196998	WDR45	14	38.6855	8.79195e-08	5.90985e-07	ENST00000376372	0.688035
ENSG00000240875	LINC00886	1	4.16957	0.000645817	0.00242939	ENST00000472943	0.687734
ENSG00000168389	MFSD2A	3	8.90722	9.11921e-08	6.12231e-07	ENST00000372811	0.687014
ENSG00000211584	SLC48A1	4	12.5014	2.31999e-25	6.17974e-24	ENST00000442218	0.686941
ENSG00000171914	TLN2	3	15.3189	2.94437e-13	3.42711e-12	ENST00000494733	0.686901	ENST00000561311;0.558|
ENSG00000183853	KIRREL1	4	21.5921	9.40925e-60	8.45033e-58	ENST00000368172	0.686822	ENST00000359209;0.395|
ENSG00000213625	LEPROT	3	10.8154	3.79924e-29	1.19847e-27	ENST00000371065	0.684743
ENSG00000130726	TRIM28	13	64.3272	0.000137475	0.000590541	ENST00000597618	0.684665	ENST00000601150;0.57|
ENSG00000141526	SLC16A3	9	42.2898	2.16963e-11	2.1062e-10	ENST00000584689	0.683741	ENST00000582743;0.167|
ENSG00000154723	ATP5PF	6	29.8971	2.45072e-05	0.000118638	ENST00000400087	0.683679
ENSG00000110171	TRIM3	8	22.1445	9.71325e-09	7.23651e-08	ENST00000533064	0.683561	ENST00000345851;0.33|
ENSG00000178922	HYI	11	44.1836	3.26939e-21	6.75031e-20	ENST00000372427	0.681551	ENST00000372433;0.675|ENST00000372430;0.571|ENST00000372432;0.487|ENST00000372434;0.343|
ENSG00000120889	TNFRSF10B	6	31.7053	5.06851e-62	4.92905e-60	ENST00000276431	0.68037	ENST00000347739;0.521|
ENSG00000204439	C6orf47	1	6.59411	2.15317e-35	9.07367e-34	ENST00000375911	0.679923
ENSG00000114270	COL7A1	10	52.2751	1.69106e-104	4.55617e-102	ENST00000328333	0.677073	ENST00000487017;0.618|ENST00000459756;0.589|
ENSG00000151881	TMEM267	5	16.097	1.19755e-08	8.85371e-08	ENST00000397080	0.676691
ENSG00000100784	RPS6KA5	5	17.4164	0.000766876	0.00284219	ENST00000536315	0.676578
ENSG00000257365	FNTB	3	11.5638	1.70682e-14	2.20705e-13	ENST00000246166	0.676466
ENSG00000197019	SERTAD1	1	6.07538	1.61857e-22	3.57543e-21	ENST00000357949	0.676065
ENSG00000279821	AC145098.2	1	4.53179	8.82455e-06	4.54501e-05	ENST00000623593	0.675552
ENSG00000157703	SVOPL	4	11.1702	0.000247413	0.00101427	ENST00000421622	0.67553
ENSG00000144567	RETREG2	6	28.4971	1.3369e-07	8.76774e-07	ENST00000430297	0.675285	ENST00000420189;0.506|ENST00000273048;0.15|
ENSG00000155850	SLC26A2	1	6.39225	2.96747e-24	7.37828e-23	ENST00000286298	0.675278
ENSG00000167552	TUBA1A	4	23.5458	9.03028e-41	4.62345e-39	ENST00000301071	0.675074	ENST00000550767;0.662|
ENSG00000110092	CCND1	6	28.405	7.76202e-91	1.59461e-88	ENST00000227507	0.674079
ENSG00000243753	HLA-L	2	6.99988	2.09307e-07	1.34321e-06	ENST00000420110	0.673859
ENSG00000182010	RTKN2	3	9.28303	4.41844e-11	4.12831e-10	ENST00000373789	0.673844
ENSG00000180953	ST20	2	6.58587	0.000786238	0.00290313	ENST00000485386	0.673293
ENSG00000155755	TMEM237	9	32.188	0.000481887	0.00186436	ENST00000432684	0.673184	ENST00000409444;0.262|
ENSG00000147526	TACC1	6	23.8103	1.80235e-11	1.7611e-10	ENST00000276520	0.672914	ENST00000317827;0.374|
ENSG00000134107	BHLHE40	3	12.7156	2.85551e-91	6.01671e-89	ENST00000256495	0.672177
ENSG00000106397	PLOD3	11	40.9454	7.30004e-72	9.30048e-70	ENST00000466881	0.671281	ENST00000223127;0.574|ENST00000454310;0.481|
ENSG00000100600	LGMN	7	29.3204	4.74579e-17	7.44958e-16	ENST00000393218	0.670663	ENST00000334869;0.317|
ENSG00000059804	SLC2A3	4	13.2972	7.60117e-82	1.34328e-79	ENST00000075120	0.669974
ENSG00000012822	CALCOCO1	9	30.9972	3.9218e-07	2.42129e-06	ENST00000548263	0.668163	ENST00000550804;0.328|
ENSG00000173706	HEG1	3	17.7038	8.57667e-28	2.54896e-26	ENST00000311127	0.668105	ENST00000477536;0.593|
ENSG00000113269	RNF130	5	22.5892	2.45665e-05	0.000118855	ENST00000520911	0.668018	ENST00000261947;0.479|
ENSG00000102854	MSLN	6	23.1792	1.03541e-05	5.27329e-05	ENST00000545450	0.667555
ENSG00000030582	GRN	9	36.4528	2.33722e-07	1.49116e-06	ENST00000586443	0.66732	ENST00000589265;0.461|ENST00000053867;0.206|
ENSG00000196505	GDAP2	5	18.0462	0.000993699	0.00360358	ENST00000369443	0.667131
ENSG00000171298	GAA	9	30.8462	1.66971e-21	3.50022e-20	ENST00000390015	0.66605
ENSG00000073712	FERMT2	7	30.9578	9.81483e-09	7.30887e-08	ENST00000395631	0.666001	ENST00000341590;0.132|
ENSG00000148803	FUOM	6	22.0752	0.000773665	0.00286378	ENST00000465384	0.665738
ENSG00000185070	FLRT2	5	16.9166	6.72812e-18	1.11694e-16	ENST00000330753	0.665028	ENST00000554746;0.653|
ENSG00000109680	TBC1D19	4	10.1308	0.000288196	0.00116519	ENST00000264866	0.66408
ENSG00000182473	EXOC7	9	39.7328	1.13306e-22	2.53015e-21	ENST00000405068	0.664032	ENST00000332065;0.563|ENST00000589210;0.484|ENST00000634349;0.427|
ENSG00000122884	P4HA1	3	19.1656	7.44906e-10	6.23982e-09	ENST00000263556	0.663344	ENST00000307116;0.504|ENST00000373008;0.325|
ENSG00000105429	MEGF8	3	16.4565	4.24843e-10	3.62717e-09	ENST00000378073	0.662906
ENSG00000149257	SERPINH1	7	24.8392	1.39748e-100	3.47993e-98	ENST00000358171	0.662393
ENSG00000175220	ARHGAP1	5	17.5787	1.96539e-55	1.59907e-53	ENST00000311956	0.660739
ENSG00000110811	P3H3	7	25.8765	1.24441e-14	1.61931e-13	ENST00000290510	0.6607
ENSG00000268516	AC020915.3	1	4.41336	0.000323698	0.00129597	ENST00000597230	0.659424
ENSG00000041353	RAB27B	1	4.3549	0.000160824	0.00068263	ENST00000262094	0.658562
ENSG00000169756	LIMS1	3	15.4968	2.24523e-33	8.52203e-32	ENST00000544547	0.657975
ENSG00000135506	OS9	12	42.9784	4.32754e-20	8.44693e-19	ENST00000315970	0.656906
ENSG00000087460	GNAS	32	138.885	1.14636e-22	2.55637e-21	ENST00000485673	0.656658	ENST00000477931;0.638|ENST00000480975;0.598|ENST00000488546;0.314|ENST00000354359;0.295|ENST00000371095;0.294|ENST00000265620;0.245|
ENSG00000170677	SOCS6	2	11.0163	0.000166467	0.00070458	ENST00000582322	0.656599
ENSG00000163162	RNF149	4	15.0652	4.6489e-18	7.82761e-17	ENST00000295317	0.656391
ENSG00000185090	MANEAL	3	16.9053	6.41589e-15	8.53116e-14	ENST00000397631	0.655012	ENST00000373045;0.575|
ENSG00000144810	COL8A1	4	17.5031	2.51115e-06	1.39806e-05	ENST00000273342	0.654876	ENST00000261037;0.517|
ENSG00000117408	IPO13	4	12.8635	1.80103e-49	1.21311e-47	ENST00000372343	0.654762
ENSG00000163481	RNF25	5	20.5467	9.0342e-10	7.49506e-09	ENST00000474339	0.654702	ENST00000295704;0.427|
ENSG00000071246	VASH1	2	7.23328	1.96009e-09	1.57295e-08	ENST00000167106	0.654652
ENSG00000177000	MTHFR	9	24.2821	0.00125858	0.00446836	ENST00000376583	0.654542
ENSG00000110422	HIPK3	2	11.7594	1.33381e-07	8.75443e-07	ENST00000525975	0.654487
ENSG00000160588	MPZL3	1	4.33932	0.000222709	0.000921505	ENST00000278949	0.653112
ENSG00000135046	ANXA1	7	26.3268	1.94215e-91	4.14536e-89	ENST00000257497	0.651809
ENSG00000235531	MSC-AS1	6	12.5744	5.15154e-05	0.000237958	ENST00000457356	0.651513
ENSG00000187079	TEAD1	6	32.0414	0.00032616	0.0013052	ENST00000334310	0.650879
ENSG00000148331	ASB6	2	13.3734	7.68851e-25	1.99307e-23	ENST00000450050	0.650242	ENST00000277458;0.275|
ENSG00000124549	BTN2A3P	4	12.9049	0.000433891	0.00169511	ENST00000466808	0.649113
ENSG00000168528	SERINC2	3	10.1725	3.9739e-30	1.30362e-28	ENST00000373709	0.648829
ENSG00000175938	ORAI3	1	4.77355	7.24324e-07	4.32725e-06	ENST00000318663	0.648645
ENSG00000172197	MBOAT1	1	5.54361	1.08012e-13	1.30528e-12	ENST00000324607	0.648125
ENSG00000177239	MAN1B1	10	35.6742	2.88128e-27	8.33694e-26	ENST00000535144	0.646806	ENST00000371589;0.405|
ENSG00000166444	ST5	11	30.5945	1.3454e-05	6.77026e-05	ENST00000526757	0.645766
ENSG00000110628	SLC22A18	7	19.3411	6.94477e-07	4.15498e-06	ENST00000312221	0.645597
ENSG00000244165	P2RY11	2	7.79567	0.000387361	0.00152889	ENST00000321826	0.645386
ENSG00000103994	ZNF106	5	26.3974	0.00106289	0.00382999	ENST00000565500	0.644935
ENSG00000111752	PHC1	4	18.2474	8.59973e-08	5.79011e-07	ENST00000433083	0.644069	ENST00000544916;0.611|
ENSG00000144476	ACKR3	2	8.8685	2.6009e-10	2.2725e-09	ENST00000272928	0.642814
ENSG00000073050	XRCC1	4	23.1442	1.16912e-23	2.79281e-22	ENST00000595789	0.642764	ENST00000543982;0.435|
ENSG00000171421	MRPL36	3	14.6514	2.444e-53	1.85102e-51	ENST00000508987	0.641722	ENST00000505059;0.613|
ENSG00000075223	SEMA3C	3	18.2679	3.04779e-40	1.53652e-38	ENST00000419255	0.640049	ENST00000265361;0.499|
ENSG00000244038	DDOST	3	18.4935	2.93832e-05	0.000140504	ENST00000375048	0.637292
ENSG00000123146	ADGRE5	7	28.9393	1.15036e-27	3.37612e-26	ENST00000242786	0.637047	ENST00000357355;0.414|
ENSG00000111275	ALDH2	4	16.3594	2.35277e-06	1.31434e-05	ENST00000416293	0.63655	ENST00000261733;0.398|
ENSG00000066248	NGEF	4	13.4313	5.56303e-05	0.000255744	ENST00000373552	0.636017	ENST00000264051;0.35|
ENSG00000198040	ZNF84	6	17.648	7.36253e-09	5.56592e-08	ENST00000539354	0.63476
ENSG00000278709	NKILA	1	4.91332	2.72422e-07	1.7174e-06	ENST00000614771	0.63404
ENSG00000163389	POGLUT1	5	16.2991	1.15551e-12	1.27369e-11	ENST00000295588	0.633505
ENSG00000145555	MYO10	5	25.5264	8.82475e-10	7.33361e-09	ENST00000274203	0.632147
ENSG00000126878	AIF1L	3	13.3348	3.42564e-16	5.06299e-15	ENST00000247291	0.628816
ENSG00000035862	TIMP2	3	14.9624	5.69298e-23	1.30859e-21	ENST00000262768	0.628472
ENSG00000019549	SNAI2	1	5.90779	2.62158e-16	3.91688e-15	ENST00000020945	0.62801
ENSG00000009830	POMT2	13	47.3048	6.22477e-25	1.61618e-23	ENST00000452340	0.626807	ENST00000261534;0.469|
ENSG00000259642	ST20-AS1	1	4.26628	0.00077494	0.0028668	ENST00000560255	0.626557
ENSG00000148450	MSRB2	2	8.89349	7.07243e-08	4.79321e-07	ENST00000376510	0.626307
ENSG00000183087	GAS6	4	17.9599	1.85691e-27	5.40148e-26	ENST00000327773	0.625948	ENST00000608763;0.434|
ENSG00000112186	CAP2	4	18.8663	1.46183e-05	7.31807e-05	ENST00000229922	0.625559	ENST00000378990;0.496|
ENSG00000164144	ARFIP1	4	15.5521	7.43216e-06	3.86543e-05	ENST00000405727	0.624664	ENST00000353617;0.478|
ENSG00000006118	TMEM132A	11	53.2806	4.7741e-27	1.36694e-25	ENST00000540112	0.624278	ENST00000005286;0.608|ENST00000453848;0.593|ENST00000534983;0.445|
ENSG00000089327	FXYD5	7	26.694	1.31521e-42	7.15744e-41	ENST00000392219	0.623382
ENSG00000144455	SUMF1	3	10.6367	2.66948e-12	2.86004e-11	ENST00000272902	0.623052
ENSG00000110066	KMT5B	9	33.7829	0.000129498	0.000558314	ENST00000304363	0.62245
ENSG00000271122	AC018647.2	1	4.86918	8.1518e-07	4.83838e-06	ENST00000605778	0.621628
ENSG00000100056	ESS2	3	17.4852	5.67815e-08	3.88997e-07	ENST00000252137	0.621414
ENSG00000113558	SKP1	10	51.373	0.00028063	0.00113852	ENST00000522855	0.621308
ENSG00000148730	EIF4EBP2	1	7.49782	8.68695e-59	7.47487e-57	ENST00000373218	0.620061
ENSG00000104522	TSTA3	11	43.2583	0.000902974	0.00330006	ENST00000528920	0.619666
ENSG00000185650	ZFP36L1	4	15.1283	2.77782e-32	1.01452e-30	ENST00000439696	0.619628
ENSG00000091136	LAMB1	9	30.4104	9.85053e-22	2.07822e-20	ENST00000222399	0.618156
ENSG00000106144	CASP2	3	15.1824	5.79862e-32	2.07626e-30	ENST00000310447	0.616664
ENSG00000196922	ZNF252P	6	25.7356	5.21636e-14	6.48003e-13	ENST00000527222	0.616546	ENST00000426361;0.582|
ENSG00000206341	HLA-H	1	4.48317	0.00015559	0.000661779	ENST00000383620	0.616461
ENSG00000244509	APOBEC3C	2	8.54276	2.5111e-18	4.32598e-17	ENST00000361441	0.616291
ENSG00000163933	RFT1	3	16.3887	3.46004e-11	3.28325e-10	ENST00000296292	0.615791	ENST00000394738;0.311|
ENSG00000081087	OSTM1	4	12.7857	3.61942e-16	5.33978e-15	ENST00000193322	0.614307
ENSG00000132003	ZSWIM4	2	10.1811	2.27384e-07	1.45185e-06	ENST00000590508	0.614162	ENST00000254323;0.515|
ENSG00000136026	CKAP4	1	7.9145	1.69617e-52	1.25007e-50	ENST00000378026	0.613853
ENSG00000255874	LINC00346	1	6.12759	6.61146e-20	1.28287e-18	ENST00000538077	0.61224
ENSG00000152700	SAR1B	8	31.0202	1.67751e-28	5.14363e-27	ENST00000402673	0.610278	ENST00000439578;0.436|
ENSG00000176463	SLCO3A1	7	25.6624	0.000103993	0.000456011	ENST00000424469	0.610042	ENST00000318445;0.404|
ENSG00000006025	OSBPL7	7	19.3689	5.4702e-05	0.000251828	ENST00000007414	0.609521
ENSG00000100196	KDELR3	3	15.5521	7.61509e-16	1.09114e-14	ENST00000216014	0.609425
ENSG00000142546	NOSIP	6	19.7747	8.04406e-05	0.000359055	ENST00000339093	0.609156
ENSG00000224698	AL390038.1	1	4.87803	1.09149e-06	6.37934e-06	ENST00000419814	0.609054
ENSG00000196576	PLXNB2	8	39.0456	0.000637049	0.0023975	ENST00000449103	0.608507
ENSG00000164896	FASTK	13	50.7364	0.000177328	0.000747279	ENST00000297532	0.608321	ENST00000467237;0.478|
ENSG00000253200	AC037459.3	1	4.42365	0.000260886	0.00106367	ENST00000521025	0.607781
ENSG00000187535	IFT140	3	13.7005	0.000832476	0.00306079	ENST00000426508	0.607499
ENSG00000105976	MET	3	12.1363	1.20101e-59	1.06695e-57	ENST00000397752	0.607052
ENSG00000275202	AL161421.1	1	4.67267	9.94769e-06	5.08223e-05	ENST00000619666	0.606771
ENSG00000141012	GALNS	3	10.8819	6.41507e-30	2.07543e-28	ENST00000268695	0.606197
ENSG00000183495	EP400	8	29.7935	0.000967906	0.00352014	ENST00000330386	0.606168
ENSG00000163755	HPS3	6	23.5977	0.00131847	0.00465834	ENST00000296051	0.605794
ENSG00000113369	ARRDC3	3	9.32769	1.73014e-15	2.40973e-14	ENST00000265138	0.605379
ENSG00000020181	ADGRA2	2	10.9412	5.07827e-07	3.08431e-06	ENST00000412232	0.605172
ENSG00000161682	FAM171A2	1	5.25573	8.32864e-09	6.27032e-08	ENST00000293443	0.604985
ENSG00000159388	BTG2	2	9.79357	2.61977e-10	2.28777e-09	ENST00000290551	0.604477
ENSG00000175482	POLD4	7	26.6198	1.02225e-07	6.81293e-07	ENST00000312419	0.604457
ENSG00000188997	KCTD21	2	6.79828	5.13052e-11	4.76654e-10	ENST00000340067	0.603489
ENSG00000151116	UEVLD	5	16.504	3.72665e-06	2.02337e-05	ENST00000396197	0.602486
ENSG00000176022	B3GALT6	1	7.73797	8.7406e-64	8.8674e-62	ENST00000379198	0.602405
ENSG00000102265	TIMP1	4	17.0551	1.54552e-77	2.30914e-75	ENST00000218388	0.602238
ENSG00000128342	LIF	2	10.1774	2.70322e-19	4.96951e-18	ENST00000249075	0.601122
ENSG00000099910	KLHL22	2	7.94109	3.67869e-13	4.25171e-12	ENST00000328879	0.600535
ENSG00000198018	ENTPD7	1	6.08586	1.38705e-13	1.6507e-12	ENST00000370489	0.600518
ENSG00000198933	TBKBP1	2	8.7966	1.48324e-10	1.32918e-09	ENST00000361722	0.60051
ENSG00000168993	CPLX1	1	5.15508	2.06613e-08	1.48283e-07	ENST00000304062	0.599987
ENSG00000187634	SAMD11	11	49.1313	1.02538e-08	7.62027e-08	ENST00000341065	0.599389	ENST00000620200;0.403|ENST00000420190;0.37|
ENSG00000148019	CEP78	8	34.4417	7.94029e-06	4.11538e-05	ENST00000424347	0.599263
ENSG00000001461	NIPAL3	5	18.546	2.41209e-11	2.32918e-10	ENST00000003912	0.598914
ENSG00000100815	TRIP11	4	18.1199	6.1232e-07	3.68761e-06	ENST00000554357	0.598757
ENSG00000154309	DISP1	2	7.626	1.199e-14	1.56145e-13	ENST00000284476	0.597235
ENSG00000182768	NGRN	3	17.039	5.84027e-16	8.41234e-15	ENST00000379095	0.595767
ENSG00000179627	ZBTB42	2	7.15323	7.89916e-11	7.23649e-10	ENST00000342537	0.595455
ENSG00000111424	VDR	4	14.7357	2.58169e-09	2.04383e-08	ENST00000549336	0.595025
ENSG00000118762	PKD2	3	10.2208	1.24203e-07	8.19791e-07	ENST00000237596	0.594525
ENSG00000116260	QSOX1	3	15.8666	3.64193e-36	1.59189e-34	ENST00000367602	0.594502	ENST00000367600;0.45|
ENSG00000171604	CXXC5	7	22.292	3.58673e-07	2.23203e-06	ENST00000511048	0.594296	ENST00000302517;0.295|
ENSG00000170364	SETMAR	5	14.5357	0.000809389	0.00298392	ENST00000425046	0.593163
ENSG00000214595	EML6	4	13.4991	1.17928e-12	1.29903e-11	ENST00000356458	0.592776
ENSG00000165804	ZNF219	7	18.8417	3.27313e-12	3.4818e-11	ENST00000360947	0.592048
ENSG00000178401	DNAJC22	3	8.77879	7.27649e-07	4.3408e-06	ENST00000549441	0.591466
ENSG00000165891	E2F7	5	16.2146	4.34114e-25	1.13972e-23	ENST00000322886	0.591095
ENSG00000141933	TPGS1	2	9.90991	3.60532e-05	0.000170268	ENST00000359315	0.590858
ENSG00000164877	MICALL2	11	37.0215	1.97977e-08	1.42521e-07	ENST00000496184	0.590541	ENST00000297508;0.408|
ENSG00000007038	PRSS21	9	45.7338	6.69831e-07	4.02217e-06	ENST00000450020	0.59046	ENST00000570594;0.332|
ENSG00000071655	MBD3	8	38.2313	4.11313e-15	5.55459e-14	ENST00000156825	0.590422	ENST00000590550;0.467|
ENSG00000185112	FAM43A	1	6.62195	1.61195e-05	8.02351e-05	ENST00000329759	0.590151
ENSG00000071553	ATP6AP1	4	16.034	9.95955e-12	1.00236e-10	ENST00000455205	0.590005	ENST00000369762;0.183|
ENSG00000136867	SLC31A2	1	5.13796	5.94292e-08	4.06627e-07	ENST00000259392	0.589825
ENSG00000104325	DECR1	5	14.3144	3.66369e-12	3.87469e-11	ENST00000220764	0.589766
ENSG00000171488	LRRC8C	2	6.88101	2.51686e-08	1.78449e-07	ENST00000370454	0.588561
ENSG00000180398	MCFD2	9	34.2303	6.76001e-42	3.59549e-40	ENST00000319466	0.588216
ENSG00000135535	CD164	10	43.0133	8.89728e-10	7.38892e-09	ENST00000324953	0.587657	ENST00000413644;0.42|ENST00000506649;0.415|
ENSG00000054392	HHAT	1	5.7355	8.07288e-12	8.23574e-11	ENST00000367009	0.587309
ENSG00000177311	ZBTB38	12	40.9122	1.27238e-06	7.35286e-06	ENST00000512276	0.586986	ENST00000637056;0.301|
ENSG00000095397	WHRN	4	22.3101	2.67147e-06	1.4828e-05	ENST00000374059	0.586469
ENSG00000234771	SLC25A25-AS1	1	5.31129	0.00055807	0.00212953	ENST00000418747	0.585949
ENSG00000164855	TMEM184A	6	25.6473	0.0005881	0.00223117	ENST00000297477	0.584366
ENSG00000088367	EPB41L1	8	32.203	9.46126e-05	0.000416991	ENST00000338074	0.582466
ENSG00000162415	ZSWIM5	1	5.12194	1.56146e-07	1.01796e-06	ENST00000359600	0.582215
ENSG00000011198	ABHD5	7	25.4069	0.000169702	0.000717165	ENST00000644371	0.581906
ENSG00000196975	ANXA4	6	20.9396	1.38957e-08	1.01999e-07	ENST00000394295	0.581555	ENST00000409920;0.497|
ENSG00000163191	S100A11	1	8.80689	7.87776e-95	1.79821e-92	ENST00000271638	0.581345
ENSG00000003056	M6PR	8	32.1923	3.28561e-19	5.97334e-18	ENST00000000412	0.581032	ENST00000543704;0.552|
ENSG00000265688	MAFG-DT	2	7.0431	3.90201e-07	2.40998e-06	ENST00000582106	0.580791
ENSG00000196352	CD55	9	46.5404	2.37731e-17	3.797e-16	ENST00000367064	0.580164	ENST00000314754;0.34|ENST00000391921;0.329|
ENSG00000109881	CCDC34	3	17.5959	2.65666e-13	3.10543e-12	ENST00000529615	0.579355	ENST00000317945;0.414|ENST00000328697;0.316|
ENSG00000206503	HLA-A	5	24.3345	2.04792e-47	1.25588e-45	ENST00000376809	0.578949
ENSG00000269486	ERVK9-11	1	4.54622	0.000150439	0.000642367	ENST00000599320	0.577319
ENSG00000179046	TRIML2	5	16.7339	1.30815e-09	1.06644e-08	ENST00000512729	0.57726
ENSG00000143545	RAB13	4	16.5126	1.65558e-64	1.69003e-62	ENST00000368575	0.576957
ENSG00000269958	AL049840.4	1	4.50839	0.000218334	0.000905228	ENST00000602422	0.575299
ENSG00000116521	SCAMP3	7	26.2623	2.39834e-11	2.31726e-10	ENST00000355379	0.574635	ENST00000302631;0.15|
ENSG00000170581	STAT2	6	21.843	2.46899e-05	0.000119382	ENST00000556539	0.573774
ENSG00000187676	B3GLCT	1	5.65159	8.73187e-12	8.85854e-11	ENST00000343307	0.573483
ENSG00000169902	TPST1	3	12.106	4.19535e-16	6.13985e-15	ENST00000304842	0.573419
ENSG00000250337	PURPL	6	21.6096	2.92135e-06	1.60899e-05	ENST00000512067	0.57245
ENSG00000131711	MAP1B	1	6.34273	2.53831e-05	0.000122481	ENST00000296755	0.571354
ENSG00000089486	CDIP1	4	16.5273	4.86813e-20	9.46836e-19	ENST00000567695	0.570446	ENST00000563332;0.291|
ENSG00000116209	TMEM59	6	30.5302	1.03514e-22	2.32412e-21	ENST00000371337	0.569709	ENST00000234831;0.461|ENST00000452421;0.401|
ENSG00000120149	MSX2	2	6.7379	4.91205e-05	0.000227728	ENST00000239243	0.569371
ENSG00000177628	GBA	8	35.919	7.99028e-07	4.75281e-06	ENST00000368373	0.569343
ENSG00000118961	LDAH	5	16.1925	0.000787851	0.00290778	ENST00000237822	0.569211
ENSG00000175662	TOM1L2	5	16.124	2.86522e-07	1.8018e-06	ENST00000581396	0.569077
ENSG00000165424	ZCCHC24	1	6.6627	9.92445e-10	8.20464e-09	ENST00000372336	0.568698
ENSG00000101474	APMAP	2	13.3915	4.01871e-28	1.21188e-26	ENST00000217456	0.568568
ENSG00000125170	DOK4	6	22.9106	3.64031e-07	2.26024e-06	ENST00000340099	0.567547	ENST00000566936;0.501|
ENSG00000137500	CCDC90B	11	40.6378	0.00111419	0.00399732	ENST00000529689	0.566396	ENST00000529611;0.543|
ENSG00000196141	SPATS2L	8	24.5521	1.20458e-06	6.98315e-06	ENST00000409140	0.565753	ENST00000360760;0.321|
ENSG00000100504	PYGL	5	26.5947	6.57946e-06	3.44923e-05	ENST00000216392	0.565277
ENSG00000198169	ZNF251	3	13.7972	1.44319e-05	7.22915e-05	ENST00000292562	0.564382
ENSG00000131584	ACAP3	9	38.5382	1.21981e-11	1.215e-10	ENST00000354700	0.564307	ENST00000472541;0.496|
ENSG00000141753	IGFBP4	1	8.47095	2.07754e-26	5.70022e-25	ENST00000269593	0.563025
ENSG00000264772	AC016876.2	1	5.22714	0.000131769	0.000566916	ENST00000581621	0.562352
ENSG00000159335	PTMS	4	20.1642	1.5883e-10	1.41791e-09	ENST00000389462	0.562106	ENST00000619580;0.125|
ENSG00000198925	ATG9A	8	35.646	0.0014165	0.00497122	ENST00000409618	0.561058
ENSG00000187957	DNER	1	7.48091	3.06415e-38	1.46393e-36	ENST00000341772	0.560728
ENSG00000161618	ALDH16A1	5	24.9363	6.81363e-05	0.000307812	ENST00000293350	0.560726
ENSG00000225138	SLC9A3-AS1	7	30.8532	7.35131e-10	6.16422e-09	ENST00000606319	0.560173	ENST00000606074;0.558|ENST00000534918;0.503|
ENSG00000179029	TMEM107	6	18.9419	0.000355307	0.00141255	ENST00000532998	0.56001
ENSG00000165886	UBTD1	1	5.91513	1.59558e-14	2.06483e-13	ENST00000370664	0.559972
ENSG00000206195	DUXAP8	5	24.192	1.89149e-07	1.22148e-06	ENST00000447898	0.559866
ENSG00000213412	HNRNPA1P33	1	4.92614	2.78754e-06	1.54098e-05	ENST00000421426	0.559539
ENSG00000213722	DDAH2	7	29.3841	1.67533e-08	1.21778e-07	ENST00000375792	0.559075	ENST00000375787;0.334|
ENSG00000102302	FGD1	1	5.14678	0.000214436	0.000890187	ENST00000375135	0.558827
ENSG00000256628	ZBTB11-AS1	1	5.07355	5.59717e-07	3.38321e-06	ENST00000609682	0.55848
ENSG00000182158	CREB3L2	3	15.2299	4.81551e-12	5.03454e-11	ENST00000330387	0.558426
ENSG00000153885	KCTD15	7	27.6283	7.15809e-15	9.48735e-14	ENST00000284006	0.558097
ENSG00000173905	GOLIM4	2	14.4213	1.44018e-47	8.93183e-46	ENST00000470487	0.557895	ENST00000309027;0.471|
ENSG00000168806	LCMT2	2	11.2876	1.47775e-12	1.61374e-11	ENST00000567039	0.557623	ENST00000305641;0.403|
ENSG00000222041	CYTOR	13	32.1746	7.79715e-12	7.96929e-11	ENST00000331944	0.557075
ENSG00000103496	STX4	8	22.4606	2.96223e-19	5.41538e-18	ENST00000313843	0.556861
ENSG00000138760	SCARB2	6	22.0753	1.26268e-11	1.25315e-10	ENST00000264896	0.556751
ENSG00000181481	RNF135	3	14.1027	0.0012378	0.00440044	ENST00000324689	0.556506
ENSG00000141068	KSR1	12	40.1445	1.99069e-06	1.12352e-05	ENST00000644974	0.556479
ENSG00000100292	HMOX1	2	9.05499	2.04422e-37	9.46388e-36	ENST00000216117	0.556359
ENSG00000234745	HLA-B	7	23.2899	1.26224e-10	1.13671e-09	ENST00000412585	0.555558
ENSG00000122952	ZWINT	7	36.1453	8.75731e-09	6.56898e-08	ENST00000494312	0.555231	ENST00000361148;0.382|ENST00000373944;0.18|
ENSG00000253981	ALG1L13P	4	15.6728	2.23675e-09	1.78451e-08	ENST00000518201	0.554835	ENST00000523017;0.423|
ENSG00000255198	SNHG9	2	7.49729	4.30127e-07	2.63577e-06	ENST00000531523	0.554452
ENSG00000185504	FAAP100	4	20.2613	0.00113513	0.00406268	ENST00000425898	0.55445
ENSG00000105711	SCN1B	5	16.2383	2.6614e-06	1.47921e-05	ENST00000262631	0.554446
ENSG00000142102	PGGHG	6	26.6712	6.00023e-05	0.000274155	ENST00000409479	0.554108	ENST00000474221;0.472|
ENSG00000159445	THEM4	5	19.4292	2.65902e-10	2.31958e-09	ENST00000368814	0.55372
ENSG00000166224	SGPL1	3	12.9571	9.01875e-31	3.06246e-29	ENST00000373202	0.553645
ENSG00000206530	CFAP44	4	13.6501	0.000785469	0.00290159	ENST00000393845	0.55361
ENSG00000139178	C1RL	5	12.5702	6.04783e-05	0.000276023	ENST00000266542	0.55357
ENSG00000173221	GLRX	4	13.5975	2.67975e-07	1.69391e-06	ENST00000237858	0.553076
ENSG00000071537	SEL1L	3	12.2611	2.95685e-41	1.54272e-39	ENST00000336735	0.553037
ENSG00000106333	PCOLCE	10	39.8102	7.54669e-14	9.22841e-13	ENST00000223061	0.552574	ENST00000487172;0.411|
ENSG00000137310	TCF19	4	15.8829	7.06058e-14	8.66621e-13	ENST00000376257	0.552285
ENSG00000164307	ERAP1	3	11.2718	3.17358e-18	5.40495e-17	ENST00000443439	0.552119
ENSG00000101290	CDS2	5	22.7273	2.80754e-12	3.00013e-11	ENST00000460006	0.552024
ENSG00000119638	NEK9	7	32.2212	5.36082e-06	2.84853e-05	ENST00000557026	0.551014	ENST00000238616;0.434|
ENSG00000087253	LPCAT2	2	9.46283	5.10367e-09	3.91774e-08	ENST00000262134	0.549653
ENSG00000115486	GGCX	6	23.0501	2.24285e-12	2.41554e-11	ENST00000233838	0.548964	ENST00000430215;0.441|
ENSG00000158966	CACHD1	2	8.32757	1.87291e-16	2.82137e-15	ENST00000290039	0.548679
ENSG00000111640	GAPDH	9	67.6901	9.41523e-14	1.14199e-12	ENST00000466525	0.548581	ENST00000396856;0.175|ENST00000619601;0.166|ENST00000229239;0.135|
ENSG00000186666	BCDIN3D	1	5.33097	4.38465e-08	3.03546e-07	ENST00000333924	0.54736
ENSG00000114978	MOB1A	4	18.7023	4.65162e-20	9.05799e-19	ENST00000396049	0.547089
ENSG00000124357	NAGK	14	38.0692	9.61612e-09	7.17716e-08	ENST00000489309	0.546973	ENST00000244204;0.521|
ENSG00000104805	NUCB1	6	32.8524	6.90583e-06	3.61226e-05	ENST00000407032	0.546772
ENSG00000127863	TNFRSF19	2	6.95796	8.02133e-06	4.15476e-05	ENST00000382263	0.54563
ENSG00000164053	ATRIP	5	21.4301	0.000149904	0.00064058	ENST00000346691	0.545507
ENSG00000125968	ID1	2	12.1446	0.000204481	0.000852091	ENST00000376105	0.544623
ENSG00000165264	NDUFB6	3	17.4211	0.000244685	0.0010046	ENST00000366466	0.544183
ENSG00000109084	TMEM97	2	12.1197	1.72804e-33	6.60472e-32	ENST00000226230	0.544018
ENSG00000077942	FBLN1	9	31.9104	2.75849e-06	1.52697e-05	ENST00000327858	0.543844
ENSG00000126709	IFI6	3	11.8529	4.72712e-05	0.000219774	ENST00000361157	0.543777
ENSG00000260916	CCPG1	7	28.6378	7.44082e-08	5.0325e-07	ENST00000569205	0.542706	ENST00000310958;0.421|
ENSG00000197712	FAM114A1	3	15.2974	2.43538e-11	2.34478e-10	ENST00000358869	0.54234
ENSG00000145016	RUBCN	6	22.6515	4.50176e-09	3.47354e-08	ENST00000273582	0.541709
ENSG00000110108	TMEM109	2	14.641	2.17906e-12	2.34993e-11	ENST00000227525	0.540852
ENSG00000117862	TXNDC12	2	11.4925	2.04409e-33	7.77654e-32	ENST00000371626	0.538858
ENSG00000136213	CHST12	4	15.7648	9.25606e-07	5.45832e-06	ENST00000258711	0.538572
ENSG00000106261	ZKSCAN1	4	16.5222	8.95961e-28	2.65317e-26	ENST00000324306	0.537262
ENSG00000169919	GUSB	7	29.8426	3.14042e-16	4.6498e-15	ENST00000304895	0.537062	ENST00000466883;0.467|ENST00000465785;0.371|
ENSG00000198464	ZNF480	4	16.6198	3.52767e-07	2.19694e-06	ENST00000595962	0.536528
ENSG00000100097	LGALS1	7	32.1695	2.27498e-77	3.36841e-75	ENST00000215909	0.536345	ENST00000425542;0.518|
ENSG00000171444	MCC	3	10.4421	3.57835e-05	0.000169092	ENST00000302475	0.536326
ENSG00000177469	CAVIN1	1	8.40341	2.04783e-71	2.56917e-69	ENST00000357037	0.533228
ENSG00000186026	ZNF284	1	4.95546	8.57008e-05	0.000379852	ENST00000421176	0.532985
ENSG00000026559	KCNG1	6	31.7873	1.39588e-15	1.96415e-14	ENST00000371571	0.532555	ENST00000439216;0.385|ENST00000424171;0.346|
ENSG00000005486	RHBDD2	6	28.6475	2.83116e-15	3.87106e-14	ENST00000006777	0.532511
ENSG00000125844	RRBP1	6	31.6474	1.44179e-05	7.22613e-05	ENST00000377813	0.531664	ENST00000246043;0.231|
ENSG00000144681	STAC	4	14.2249	3.36243e-07	2.0996e-06	ENST00000273183	0.531499
ENSG00000126804	ZBTB1	3	13.0057	0.000677909	0.00253849	ENST00000358738	0.531223
ENSG00000166173	LARP6	4	12.7732	0.000202976	0.000846679	ENST00000344870	0.531075
ENSG00000005206	SPPL2B	12	47.5291	3.07311e-09	2.40737e-08	ENST00000613503	0.529969	ENST00000610743;0.451|
ENSG00000282393	AC016588.2	1	5.06712	3.34247e-06	1.82685e-05	ENST00000632484	0.529746
ENSG00000170558	CDH2	2	15.779	1.01538e-30	3.44078e-29	ENST00000399380	0.529049	ENST00000269141;0.393|
ENSG00000003402	CFLAR	12	43.7355	0.000285317	0.00115582	ENST00000309955	0.528246
ENSG00000174791	RIN1	7	24.0773	6.19384e-19	1.10768e-17	ENST00000311320	0.527912
ENSG00000125898	FAM110A	1	4.87301	8.43937e-05	0.000374463	ENST00000381941	0.527825
ENSG00000134070	IRAK2	1	6.67469	9.42804e-23	2.12843e-21	ENST00000256458	0.526646
ENSG00000130005	GAMT	4	15.2478	1.43805e-09	1.1677e-08	ENST00000447102	0.52384	ENST00000252288;0.459|
ENSG00000203667	COX20	5	24.0706	2.02224e-08	1.45451e-07	ENST00000391839	0.523267	ENST00000411948;0.345|
ENSG00000033100	CHPF2	4	14.4537	3.61218e-42	1.95283e-40	ENST00000035307	0.522311
ENSG00000074590	NUAK1	1	7.54186	1.27845e-42	6.98051e-41	ENST00000261402	0.522028
ENSG00000157350	ST3GAL2	4	20.3712	1.11772e-07	7.41012e-07	ENST00000393640	0.521302	ENST00000342907;0.213|
ENSG00000143819	EPHX1	3	12.4981	3.76139e-09	2.9284e-08	ENST00000272167	0.520458
ENSG00000115042	FAHD2A	6	24.2294	4.55161e-09	3.51036e-08	ENST00000233379	0.519544	ENST00000447036;0.316|
ENSG00000145284	SCD5	2	7.76486	7.1696e-17	1.11163e-15	ENST00000319540	0.517906
ENSG00000243232	PCDHAC2	2	7.61372	2.24293e-05	0.000109319	ENST00000289269	0.517843
ENSG00000197894	ADH5	6	30.456	9.40783e-06	4.83029e-05	ENST00000296412	0.517045
ENSG00000139438	FAM222A	1	4.93551	6.79448e-05	0.000307116	ENST00000538780	0.516431
ENSG00000185215	TNFAIP2	6	30.3436	3.8545e-14	4.84688e-13	ENST00000560869	0.516359	ENST00000333007;0.314|
ENSG00000188763	FZD9	1	5.31845	1.33869e-07	8.77598e-07	ENST00000344575	0.515651
ENSG00000188641	DPYD	2	8.15854	3.08959e-07	1.93733e-06	ENST00000370192	0.515333
ENSG00000174373	RALGAPA1	5	21.9346	0.000770495	0.00285397	ENST00000637992	0.515103
ENSG00000072682	P4HA2	9	37.4202	1.62593e-11	1.59631e-10	ENST00000379086	0.514342	ENST00000360568;0.507|ENST00000401867;0.459|
ENSG00000181625	SLX1B	2	8.89066	3.48213e-05	0.000164829	ENST00000330181	0.514136
ENSG00000185222	TCEAL9	3	15.0236	2.33269e-08	1.66397e-07	ENST00000372656	0.512938	ENST00000372661;0.213|
ENSG00000181035	SLC25A42	3	11.0319	7.76902e-10	6.48471e-09	ENST00000318596	0.511391
ENSG00000112473	SLC39A7	3	21.0356	2.85381e-48	1.8109e-46	ENST00000374677	0.511326	ENST00000374675;0.236|
ENSG00000167797	CDK2AP2	5	23.6478	2.78603e-06	1.54066e-05	ENST00000531178	0.511313	ENST00000301488;0.212|
ENSG00000197557	TTC30A	1	4.52269	0.000859027	0.00315136	ENST00000355689	0.510244
ENSG00000106080	FKBP14	4	14.6328	4.04553e-06	2.18209e-05	ENST00000222803	0.510207
ENSG00000171608	PIK3CD	4	13.1461	5.51075e-15	7.36335e-14	ENST00000377346	0.509964
ENSG00000185838	GNB1L	4	14.684	0.000585861	0.00222473	ENST00000403325	0.509769
ENSG00000122694	GLIPR2	4	12.4096	8.52558e-06	4.40346e-05	ENST00000377960	0.509703
ENSG00000115255	REEP6	1	5.10091	0.000110953	0.000484202	ENST00000233596	0.508697
ENSG00000164574	GALNT10	6	17.7362	8.80812e-22	1.8703e-20	ENST00000297107	0.508383
ENSG00000038002	AGA	3	10.0163	0.000294929	0.00119036	ENST00000264595	0.508053
ENSG00000253958	CLDN23	1	4.50255	0.00122934	0.00437225	ENST00000519106	0.507009
ENSG00000139641	ESYT1	7	26.4799	2.39699e-17	3.8247e-16	ENST00000267113	0.506466	ENST00000394048;0.251|
ENSG00000243667	WDR92	4	15.0139	1.30035e-08	9.58355e-08	ENST00000295121	0.506416
ENSG00000175697	GPR156	4	17.2501	0.000109675	0.000479137	ENST00000495912	0.505174
ENSG00000198728	LDB1	2	13.2562	0.0011026	0.00395835	ENST00000361198	0.505027
ENSG00000141510	TP53	5	17.1509	3.91849e-23	9.09611e-22	ENST00000620739	0.504439
ENSG00000204054	LINC00963	7	29.6098	6.24339e-14	7.72086e-13	ENST00000419300	0.504145	ENST00000444184;0.416|
ENSG00000128578	STRIP2	3	12.2207	2.69815e-07	1.70292e-06	ENST00000249344	0.5036
ENSG00000111885	MAN1A1	1	4.57789	0.000782608	0.00289212	ENST00000368468	0.50344
ENSG00000164300	SERINC5	1	5.5108	2.94636e-08	2.07648e-07	ENST00000507668	0.503296
ENSG00000166128	RAB8B	2	7.63051	0.000855612	0.00313954	ENST00000321437	0.501884
ENSG00000185551	NR2F2	4	20.2241	1.34711e-16	2.05188e-15	ENST00000394166	0.501597
ENSG00000139880	CDH24	3	14.9858	3.27089e-11	3.11275e-10	ENST00000487137	0.501174
ENSG00000121900	TMEM54	4	12.1325	6.60222e-06	3.46006e-05	ENST00000373463	0.501171
ENSG00000273270	AC090114.2	1	4.61221	0.000587294	0.00222914	ENST00000608477	0.500248
ENSG00000196782	MAML3	1	6.54904	5.91989e-13	6.68683e-12	ENST00000509479	0.499301
ENSG00000132155	RAF1	7	30.34	2.55695e-34	1.01018e-32	ENST00000251849	0.498908
ENSG00000116574	RHOU	1	4.85761	0.000615	0.0023225	ENST00000366691	0.498834
ENSG00000137801	THBS1	4	13.3901	1.01523e-38	4.9219e-37	ENST00000260356	0.498106
ENSG00000106789	CORO2A	1	6.43777	1.13732e-17	1.85988e-16	ENST00000375077	0.49796
ENSG00000128039	SRD5A3	3	11.2155	5.49608e-05	0.000252949	ENST00000264228	0.497939
ENSG00000101115	SALL4	5	21.4865	7.25165e-07	4.3307e-06	ENST00000395997	0.497524	ENST00000217086;0.21|
ENSG00000145246	ATP10D	2	9.54262	1.78267e-17	2.87237e-16	ENST00000273859	0.497116
ENSG00000169047	IRS1	2	9.33627	9.58883e-12	9.67418e-11	ENST00000305123	0.496807
ENSG00000099949	LZTR1	14	48.9685	0.000360242	0.0014294	ENST00000646506	0.496153	ENST00000463909;0.36|
ENSG00000106351	AGFG2	5	18.7496	0.000357524	0.00141964	ENST00000429987	0.4961	ENST00000474713;0.457|
ENSG00000102181	CD99L2	5	15.0989	1.08228e-11	1.08459e-10	ENST00000370377	0.495101
ENSG00000186635	ARAP1	9	41.6887	6.38422e-07	3.84058e-06	ENST00000393609	0.494101
ENSG00000183579	ZNRF3	2	11.219	5.36932e-09	4.1159e-08	ENST00000544604	0.493542
ENSG00000143067	ZNF697	1	5.0454	1.72683e-05	8.55088e-05	ENST00000421812	0.493085
ENSG00000132541	RIDA	4	11.883	7.03231e-10	5.90577e-09	ENST00000254878	0.491476
ENSG00000115652	UXS1	2	11.7618	2.47669e-07	1.5722e-06	ENST00000283148	0.491147	ENST00000409501;0.34|
ENSG00000134013	LOXL2	4	14.0622	4.19398e-21	8.59452e-20	ENST00000389131	0.490121
ENSG00000088812	ATRN	2	12.8934	8.0927e-07	4.80695e-06	ENST00000446916	0.489989
ENSG00000064651	SLC12A2	3	15.3082	2.8704e-06	1.58199e-05	ENST00000262461	0.489211
ENSG00000197956	S100A6	5	29.0048	2.26343e-67	2.44733e-65	ENST00000368719	0.489117	ENST00000496817;0.471|
ENSG00000187792	ZNF70	1	5.1129	7.39652e-06	3.84811e-05	ENST00000341976	0.488858
ENSG00000171223	JUNB	1	7.71454	4.46055e-30	1.45744e-28	ENST00000302754	0.48838
ENSG00000204262	COL5A2	1	8.49306	6.50673e-34	2.5401e-32	ENST00000374866	0.488118
ENSG00000109099	PMP22	4	19.8684	1.05854e-21	2.22754e-20	ENST00000395938	0.488057	ENST00000312280;0.486|
ENSG00000181830	SLC35C1	2	12.5937	8.05573e-21	1.63654e-19	ENST00000314134	0.48802
ENSG00000086289	EPDR1	2	7.77248	4.01357e-07	2.4733e-06	ENST00000199448	0.487931
ENSG00000165338	HECTD2	4	13.4717	3.21374e-05	0.00015283	ENST00000298068	0.487669
ENSG00000198668	CALM1	11	54.5374	1.24467e-27	3.63988e-26	ENST00000356978	0.487035	ENST00000626705;0.288|
ENSG00000171155	C1GALT1C1	1	5.88655	3.39728e-07	2.12056e-06	ENST00000304661	0.48676
ENSG00000198276	UCKL1	7	26.997	1.29523e-11	1.28468e-10	ENST00000354216	0.486484
ENSG00000115282	TTC31	12	38.9126	8.21699e-05	0.000365781	ENST00000424122	0.486382
ENSG00000144560	VGLL4	4	16.322	0.000304147	0.00122366	ENST00000430365	0.486199
ENSG00000166847	DCTN5	6	29.8946	2.67474e-12	2.8638e-11	ENST00000300087	0.486125
ENSG00000276550	HERC2P2	4	15.1216	5.14361e-27	1.46762e-25	ENST00000619021	0.485711
ENSG00000154813	DPH3	2	11.771	9.46165e-06	4.85186e-05	ENST00000383775	0.485031
ENSG00000183255	PTTG1IP	4	11.5623	4.42981e-44	2.49328e-42	ENST00000330938	0.484414
ENSG00000065802	ASB1	6	21.6773	3.90148e-16	5.7456e-15	ENST00000264607	0.484383
ENSG00000172380	GNG12	1	7.47937	1.27254e-36	5.62501e-35	ENST00000370982	0.483342
ENSG00000164414	SLC35A1	2	7.86168	3.36363e-11	3.19729e-10	ENST00000369552	0.482844
ENSG00000132581	SDF2	4	18.0737	0.000316551	0.00126984	ENST00000247020	0.48218
ENSG00000268205	AC005261.1	1	4.98981	3.18466e-05	0.000151545	ENST00000593427	0.482132
ENSG00000145002	FAM86B2	2	8.50616	0.000779665	0.00288274	ENST00000309608	0.482032
ENSG00000144749	LRIG1	3	13.7007	9.65945e-09	7.20296e-08	ENST00000273261	0.481793
ENSG00000110660	SLC35F2	4	15.2662	1.23573e-23	2.9391e-22	ENST00000525815	0.481619
ENSG00000161996	WDR90	18	71.3497	0.000347484	0.00138412	ENST00000552683	0.480904	ENST00000553080;0.415|
ENSG00000149428	HYOU1	11	32.9398	1.36299e-12	1.49338e-11	ENST00000614668	0.48082	ENST00000617285;0.367|
ENSG00000075213	SEMA3A	5	17.8489	4.6325e-08	3.2003e-07	ENST00000265362	0.479598	ENST00000436949;0.336|
ENSG00000167889	MGAT5B	7	31.2777	0.000674565	0.00252654	ENST00000569840	0.479343
ENSG00000257167	TMPO-AS1	2	10.1723	3.00698e-09	2.35781e-08	ENST00000548760	0.478315
ENSG00000150938	CRIM1	2	11.8184	6.38581e-48	4.0211e-46	ENST00000280527	0.477933
ENSG00000181467	RAP2B	1	6.79362	3.12707e-21	6.47272e-20	ENST00000323534	0.477719
ENSG00000101384	JAG1	1	5.99589	4.25811e-09	3.29948e-08	ENST00000254958	0.477606
ENSG00000115170	ACVR1	2	6.67312	1.03901e-06	6.08994e-06	ENST00000434821	0.47726
ENSG00000145817	YIPF5	6	20.9946	4.30702e-25	1.13257e-23	ENST00000274496	0.477107
ENSG00000148400	NOTCH1	2	10.5262	8.88907e-13	9.85775e-12	ENST00000277541	0.476955
ENSG00000184584	TMEM173	6	22.5603	4.60025e-07	2.8106e-06	ENST00000330794	0.476451	ENST00000507297;0.375|
ENSG00000232533	AC093673.1	1	4.87537	0.000125163	0.000540761	ENST00000429630	0.475462
ENSG00000110274	CEP164	9	34.4654	4.14466e-08	2.87658e-07	ENST00000278935	0.474769	ENST00000533675;0.355|
ENSG00000147119	CHST7	1	5.46182	2.81453e-07	1.77161e-06	ENST00000276055	0.474035
ENSG00000240344	PPIL3	12	39.868	2.61899e-09	2.06938e-08	ENST00000392283	0.473956
ENSG00000102931	ARL2BP	2	8.63775	4.94132e-19	8.91445e-18	ENST00000219204	0.473734
ENSG00000090776	EFNB1	1	6.1992	4.52414e-13	5.16708e-12	ENST00000204961	0.473368
ENSG00000114853	ZBTB47	1	6.07103	1.18926e-06	6.90168e-06	ENST00000232974	0.473248
ENSG00000149218	ENDOD1	1	5.4209	3.97277e-07	2.44908e-06	ENST00000278505	0.473133
ENSG00000123810	B9D2	2	8.87213	2.1668e-07	1.38727e-06	ENST00000243578	0.473052
ENSG00000083857	FAT1	5	29.8414	0.000393887	0.00155315	ENST00000500085	0.472998
ENSG00000166130	IKBIP	3	17.4343	5.56734e-22	1.19763e-20	ENST00000342502	0.472788	ENST00000299157;0.465|
ENSG00000159231	CBR3	1	4.59031	0.00108043	0.00388723	ENST00000290354	0.472677
ENSG00000186376	ZNF75D	2	9.65583	0.000154247	0.000657431	ENST00000370766	0.472677
ENSG00000135916	ITM2C	3	13.8005	9.90005e-11	8.9993e-10	ENST00000326427	0.471701
ENSG00000122507	BBS9	4	9.29943	0.000170938	0.000721645	ENST00000242067	0.471423
ENSG00000110906	KCTD10	7	28.7583	1.25523e-06	7.25886e-06	ENST00000440541	0.471276
ENSG00000215440	NPEPL1	7	29.7872	3.62426e-07	2.25283e-06	ENST00000529976	0.471131	ENST00000356091;0.292|
ENSG00000119938	PPP1R3C	1	5.45996	5.77644e-07	3.48644e-06	ENST00000238994	0.471087
ENSG00000204060	FOXO6	1	5.32017	2.30514e-06	1.28948e-05	ENST00000372591	0.470943
ENSG00000241852	C8orf58	6	22.9615	0.000753955	0.00279965	ENST00000614574	0.470647
ENSG00000111911	HINT3	1	5.90974	3.27862e-10	2.8375e-09	ENST00000229633	0.469783
ENSG00000197256	KANK2	7	29.7474	1.95511e-19	3.63486e-18	ENST00000586659	0.469101
ENSG00000100911	PSME2	13	47.801	5.9337e-13	6.69323e-12	ENST00000615264	0.468959	ENST00000560410;0.413|
ENSG00000185896	LAMP1	2	14.2233	7.33841e-63	7.17897e-61	ENST00000332556	0.468801
ENSG00000156521	TYSND1	4	21.7414	1.93224e-08	1.39404e-07	ENST00000335494	0.467481	ENST00000494143;0.436|ENST00000287078;0.188|
ENSG00000136003	ISCU	7	27.7791	6.86619e-05	0.000309846	ENST00000545932	0.467289
ENSG00000137522	RNF121	12	33.6332	3.72809e-07	2.31124e-06	ENST00000530137	0.467266
ENSG00000173511	VEGFB	3	18.2093	0.000631006	0.00237585	ENST00000426086	0.467243
ENSG00000134901	KDELC1	2	8.3272	5.27374e-24	1.28979e-22	ENST00000376004	0.46619
ENSG00000178585	CTNNBIP1	3	12.0937	3.17525e-06	1.74067e-05	ENST00000400904	0.465792	ENST00000377263;0.365|
ENSG00000213190	MLLT11	1	6.47014	7.08583e-16	1.01797e-14	ENST00000368921	0.465037
ENSG00000176155	CCDC57	10	34.8015	2.41165e-05	0.000116884	ENST00000389641	0.464609	ENST00000327026;0.343|
ENSG00000119185	ITGB1BP1	14	54.4572	9.12978e-05	0.000402921	ENST00000359712	0.463517
ENSG00000276045	ORAI1	2	11.9517	3.0393e-06	1.66948e-05	ENST00000646827	0.463508	ENST00000617316;0.227|
ENSG00000130175	PRKCSH	17	69.9192	5.49782e-32	1.97285e-30	ENST00000592741	0.462678	ENST00000590098;0.462|ENST00000589838;0.43|ENST00000591462;0.394|
ENSG00000164099	PRSS12	3	10.652	0.000176001	0.000742066	ENST00000296498	0.462176
ENSG00000157193	LRP8	9	40.5922	8.79498e-13	9.75999e-12	ENST00000475501	0.461972	ENST00000306052;0.44|
ENSG00000151694	ADAM17	1	6.81925	8.73754e-12	8.85882e-11	ENST00000310823	0.461902
ENSG00000136274	NACAD	1	5.14556	2.63746e-05	0.00012693	ENST00000490531	0.461471
ENSG00000113430	IRX4	3	12.4271	2.353e-08	1.67627e-07	ENST00000231357	0.460889
ENSG00000175505	CLCF1	1	5.23147	1.14812e-05	5.8123e-05	ENST00000312438	0.46085
ENSG00000105810	CDK6	2	13.2373	1.00163e-34	4.03474e-33	ENST00000265734	0.460809
ENSG00000110002	VWA5A	4	19.9049	5.60252e-05	0.000257415	ENST00000392748	0.460564
ENSG00000105767	CADM4	1	5.34406	2.23099e-06	1.25098e-05	ENST00000222374	0.460256
ENSG00000111639	MRPL51	6	34.4176	1.3061e-08	9.62156e-08	ENST00000537701	0.460205	ENST00000543164;0.337|
ENSG00000090013	BLVRB	4	12.4288	7.94003e-13	8.85132e-12	ENST00000263368	0.460205
ENSG00000212747	RTL8B	1	6.77556	2.28342e-19	4.22612e-18	ENST00000391440	0.46014
ENSG00000149639	SOGA1	1	8.06194	2.73781e-09	2.16015e-08	ENST00000237536	0.460005
ENSG00000100258	LMF2	5	23.8156	8.86109e-14	1.07636e-12	ENST00000474879	0.459875
ENSG00000156869	FRRS1	2	6.97708	0.000534848	0.00204805	ENST00000646001	0.459443
ENSG00000204427	ABHD16A	8	21.8497	2.45764e-06	1.3692e-05	ENST00000395952	0.459014
ENSG00000152495	CAMK4	3	10.8716	0.00107384	0.0038652	ENST00000282356	0.458856
ENSG00000101439	CST3	2	9.64744	1.49089e-32	5.50625e-31	ENST00000376925	0.458749
ENSG00000122545	2007-09-01	10	40.5206	3.46596e-09	2.70351e-08	ENST00000635172	0.458601	ENST00000635175;0.262|
ENSG00000196458	ZNF605	4	13.6985	0.000271648	0.00110453	ENST00000392321	0.458007
ENSG00000075618	FSCN1	3	14.527	1.48135e-29	4.73659e-28	ENST00000382361	0.457878
ENSG00000112697	TMEM30A	2	10.3944	8.36548e-37	3.75647e-35	ENST00000230461	0.457773
ENSG00000196739	COL27A1	7	25.3712	2.6515e-09	2.09406e-08	ENST00000494090	0.45718	ENST00000356083;0.334|
ENSG00000260565	ERVK13-1	5	15.5243	0.000123804	0.000535593	ENST00000568395	0.456545
ENSG00000090674	MCOLN1	6	16.8883	1.89349e-06	1.07124e-05	ENST00000264079	0.456064
ENSG00000113504	SLC12A7	5	18.086	1.73748e-14	2.24316e-13	ENST00000264930	0.45597
ENSG00000186283	TOR3A	5	20.1286	7.86508e-32	2.77984e-30	ENST00000367627	0.455426
ENSG00000186767	SPIN4	1	6.16463	2.96641e-10	2.57408e-09	ENST00000374884	0.454971
ENSG00000006327	TNFRSF12A	5	24.3	5.84538e-17	9.10606e-16	ENST00000571351	0.454498	ENST00000326577;0.273|
ENSG00000159322	ADPGK	10	37.1318	8.03718e-09	6.05644e-08	ENST00000569534	0.454352	ENST00000311669;0.426|
ENSG00000169826	CSGALNACT2	1	6.27694	1.91215e-13	2.25439e-12	ENST00000374466	0.454267
ENSG00000244306	AL589743.1	6	26.1813	2.52099e-05	0.000121717	ENST00000612696	0.454219
ENSG00000198846	TOX	1	6.42079	5.25502e-15	7.04455e-14	ENST00000361421	0.45391
ENSG00000175166	PSMD2	13	56.0201	3.06571e-10	2.65743e-09	ENST00000433010	0.453345	ENST00000439383;0.274|
ENSG00000170876	TMEM43	2	10.9393	1.30419e-44	7.41676e-43	ENST00000306077	0.452975
ENSG00000163472	TMEM79	2	7.25543	9.48019e-06	4.85834e-05	ENST00000295694	0.452964
ENSG00000100926	TM9SF1	9	37.0568	0.000125696	0.000542921	ENST00000396854	0.452414	ENST00000261789;0.176|
ENSG00000170275	CRTAP	3	23.6243	1.53268e-93	3.45063e-91	ENST00000320954	0.451776	ENST00000485310;0.431|ENST00000449224;0.409|
ENSG00000121931	LRIF1	2	11.5138	0.000373716	0.00147822	ENST00000485275	0.451334
ENSG00000204592	HLA-E	3	13.4355	3.02294e-27	8.71615e-26	ENST00000376630	0.45067
ENSG00000155380	SLC16A1	2	11.4612	1.50969e-12	1.64644e-11	ENST00000369626	0.450182
ENSG00000166896	ATP23	2	7.48137	0.00125087	0.00444307	ENST00000300145	0.449934
ENSG00000163900	TMEM41A	4	12.3279	8.30841e-14	1.01147e-12	ENST00000421852	0.449766
ENSG00000092978	GPATCH2	2	10.1633	0.000422158	0.00165549	ENST00000366934	0.449427
ENSG00000175592	FOSL1	4	14.7841	1.70555e-06	9.71263e-06	ENST00000312562	0.448819
ENSG00000124766	SOX4	1	7.60307	1.64126e-16	2.48838e-15	ENST00000244745	0.448638
ENSG00000246705	H2AFJ	2	9.50722	1.54571e-17	2.51025e-16	ENST00000544848	0.448297
ENSG00000187097	ENTPD5	3	11.6786	2.68897e-07	1.69843e-06	ENST00000334696	0.44827
ENSG00000103021	CCDC113	2	9.52216	1.13573e-05	5.75394e-05	ENST00000219299	0.448076
ENSG00000115307	AUP1	7	37.9019	0.000902407	0.00329872	ENST00000486234	0.447548
ENSG00000102805	CLN5	9	23.7941	0.00113635	0.00406618	ENST00000377453	0.447548
ENSG00000124786	SLC35B3	2	9.36961	0.000247088	0.0010137	ENST00000644923	0.446534
ENSG00000147324	MFHAS1	2	10.5679	9.63632e-33	3.59122e-31	ENST00000276282	0.446116
ENSG00000145782	ATG12	12	39.8514	3.80841e-07	2.35482e-06	ENST00000509910	0.44593
ENSG00000111906	HDDC2	6	24.7665	2.86547e-08	2.02381e-07	ENST00000318787	0.445101	ENST00000398153;0.365|
ENSG00000046604	DSG2	1	8.81154	3.70882e-41	1.92894e-39	ENST00000261590	0.444407
ENSG00000166250	CLMP	3	10.5998	1.62768e-08	1.18577e-07	ENST00000448775	0.444087
ENSG00000198682	PAPSS2	1	6.89639	7.83024e-19	1.39426e-17	ENST00000361175	0.443985
ENSG00000112992	NNT	8	38.1459	4.79551e-09	3.69326e-08	ENST00000264663	0.443649	ENST00000344920;0.212|
ENSG00000139719	VPS33A	7	28.5268	0.00020297	0.000846679	ENST00000267199	0.443399
ENSG00000136816	TOR1B	3	14.556	3.16015e-21	6.53297e-20	ENST00000259339	0.44282
ENSG00000083444	PLOD1	6	26.393	4.48331e-42	2.41584e-40	ENST00000196061	0.441811
ENSG00000125945	ZNF436	2	10.733	0.000671207	0.00251569	ENST00000314011	0.4411
ENSG00000108379	WNT3	1	5.5027	6.72697e-07	4.03348e-06	ENST00000225512	0.440683
ENSG00000023171	GRAMD1B	8	30.5641	0.000584845	0.00222138	ENST00000635736	0.439715
ENSG00000168394	TAP1	4	16.4937	6.7502e-13	7.58302e-12	ENST00000354258	0.439535
ENSG00000096070	BRPF3	6	20.1242	1.25468e-11	1.24639e-10	ENST00000357641	0.439227
ENSG00000182534	MXRA7	3	18.8816	0.000256365	0.00104654	ENST00000355797	0.43872
ENSG00000170464	DNAJC18	4	16.4755	6.24112e-06	3.28549e-05	ENST00000302060	0.438472
ENSG00000123643	SLC36A1	2	9.04565	1.93115e-05	9.48548e-05	ENST00000243389	0.43831
ENSG00000137094	DNAJB5	3	9.01382	2.71908e-08	1.92372e-07	ENST00000312316	0.438226
ENSG00000104765	BNIP3L	3	14.6577	6.49764e-11	5.996e-10	ENST00000380629	0.438177
ENSG00000137207	YIPF3	10	32.3231	1.59504e-24	4.07691e-23	ENST00000372422	0.438174
ENSG00000197136	PCNX3	3	18.7054	1.08292e-06	6.33146e-06	ENST00000439247	0.437278	ENST00000355703;0.195|
ENSG00000142694	EVA1B	2	11.4509	1.45959e-11	1.44334e-10	ENST00000270824	0.436353	ENST00000490466;0.43|
ENSG00000242110	AMACR	5	20.47	0.000247349	0.00101427	ENST00000382085	0.435735
ENSG00000157349	DDX19B	5	23.8773	0.000178843	0.000753277	ENST00000288071	0.435577
ENSG00000159348	CYB5R1	5	16.3178	6.40137e-09	4.87519e-08	ENST00000367249	0.435374
ENSG00000103249	CLCN7	10	44.03	3.99714e-05	0.00018748	ENST00000262318	0.434305	ENST00000567139;0.395|
ENSG00000114529	C3orf52	2	8.19023	2.71983e-05	0.000130665	ENST00000264848	0.434298
ENSG00000171206	TRIM8	9	36.651	8.21982e-06	4.25087e-05	ENST00000643721	0.433442	ENST00000302424;0.25|
ENSG00000181085	MAPK15	6	25.5292	0.000429645	0.00168164	ENST00000338033	0.432932
ENSG00000171451	DSEL	1	7.26887	4.12928e-22	8.94134e-21	ENST00000310045	0.43289
ENSG00000157259	GATAD1	3	13.3578	6.6192e-12	6.80767e-11	ENST00000287957	0.432584
ENSG00000165915	SLC39A13	8	29.776	9.43372e-06	4.84056e-05	ENST00000354884	0.432047
ENSG00000174684	B4GAT1	1	6.94388	3.92177e-16	5.76245e-15	ENST00000311181	0.43203
ENSG00000124172	ATP5F1E	3	21.9917	0.000688326	0.00257515	ENST00000395659	0.431933
ENSG00000110195	FOLR1	3	12.7969	9.76626e-05	0.000429972	ENST00000393676	0.431913
ENSG00000135736	CCDC102A	1	5.74205	1.3106e-05	6.60122e-05	ENST00000258214	0.431896
ENSG00000185085	INTS5	1	7.39923	3.62125e-27	1.04048e-25	ENST00000330574	0.430135
ENSG00000256151	ADGRD1-AS1	1	4.95476	0.000251031	0.00102757	ENST00000542980	0.430095
ENSG00000160789	LMNA	11	53.6162	8.86447e-25	2.28709e-23	ENST00000368297	0.429906	ENST00000368300;0.316|ENST00000361308;0.308|ENST00000368299;0.17|
ENSG00000162769	FLVCR1	3	13.4049	4.09178e-12	4.30803e-11	ENST00000366971	0.429528
ENSG00000237172	B3GNT9	1	6.48038	2.1311e-14	2.73203e-13	ENST00000449549	0.429395
ENSG00000034510	TMSB10	1	10.5641	1.11737e-34	4.48996e-33	ENST00000233143	0.42927
ENSG00000132109	TRIM21	1	5.671	2.4417e-07	1.55179e-06	ENST00000254436	0.42911
ENSG00000138867	GUCD1	6	25.96	1.5707e-07	1.02316e-06	ENST00000435822	0.428908
ENSG00000283103	AC010642.2	1	4.87538	0.000613564	0.00231868	ENST00000634676	0.428661
ENSG00000111799	COL12A1	7	35.7522	4.95962e-06	2.6439e-05	ENST00000345356	0.428459	ENST00000322507;0.207|
ENSG00000124783	SSR1	6	36.0557	1.08632e-22	2.43482e-21	ENST00000244763	0.426869	ENST00000397511;0.305|ENST00000479365;0.273|ENST00000489567;0.267|
ENSG00000176678	FOXL1	1	4.94287	0.000480954	0.00186163	ENST00000320241	0.425967
ENSG00000183386	FHL3	5	19.375	3.62519e-11	3.42536e-10	ENST00000373016	0.425694
ENSG00000196663	TECPR2	3	15.589	8.1508e-09	6.13925e-08	ENST00000558678	0.425266	ENST00000359520;0.331|
ENSG00000161217	PCYT1A	7	25.5203	1.0918e-17	1.78901e-16	ENST00000292823	0.424867
ENSG00000143537	ADAM15	18	63.8286	3.15586e-18	5.38036e-17	ENST00000271836	0.424181
ENSG00000160445	ZER1	3	12.3636	6.10391e-21	1.24156e-19	ENST00000291900	0.423742
ENSG00000116288	PARK7	9	47.1394	8.43865e-08	5.68399e-07	ENST00000460192	0.423238	ENST00000493678;0.258|
ENSG00000165476	REEP3	2	9.10961	6.67188e-11	6.14643e-10	ENST00000373758	0.422976
ENSG00000130508	PXDN	6	24.9385	0.000154352	0.000657705	ENST00000252804	0.422908
ENSG00000223768	LINC00205	2	7.55663	5.72323e-07	3.45813e-06	ENST00000400362	0.422435
ENSG00000116005	PCYOX1	4	17.5264	5.06862e-15	6.80023e-14	ENST00000433351	0.422266
ENSG00000249992	TMEM158	1	5.39063	0.000163601	0.000693166	ENST00000503771	0.421676
ENSG00000121073	SLC35B1	12	39.7163	1.31066e-07	8.61973e-07	ENST00000240333	0.421653	ENST00000507773;0.316|
ENSG00000150961	SEC24D	3	13.8209	4.45821e-12	4.68183e-11	ENST00000280551	0.420865
ENSG00000179431	FJX1	2	8.66789	6.91847e-20	1.33771e-18	ENST00000317811	0.420295
ENSG00000105443	CYTH2	8	33.6394	0.000216559	0.000898548	ENST00000452733	0.420068	ENST00000641098;0.359|
ENSG00000269113	TRABD2B	2	8.3434	2.45165e-05	0.000118648	ENST00000606738	0.419704
ENSG00000142875	PRKACB	5	16.0846	3.60351e-10	3.10559e-09	ENST00000370689	0.419683
ENSG00000102901	CENPT	7	30.2618	0.000199767	0.000835331	ENST00000565157	0.419072
ENSG00000247596	TWF2	3	9.97233	4.30023e-13	4.92161e-12	ENST00000305533	0.419006
ENSG00000082146	STRADB	1	6.41023	1.49139e-11	1.47213e-10	ENST00000194530	0.418686
ENSG00000136044	APPL2	4	11.6405	1.6876e-07	1.09368e-06	ENST00000258530	0.417889
ENSG00000152377	SPOCK1	3	11.3609	2.56413e-24	6.41423e-23	ENST00000394945	0.41764
ENSG00000254004	ZNF260	2	11.5045	9.44237e-07	5.56021e-06	ENST00000523638	0.417634
ENSG00000140545	MFGE8	6	20.977	0.000602005	0.00227971	ENST00000268150	0.417559
ENSG00000135968	GCC2	6	20.105	5.28126e-06	2.80898e-05	ENST00000482325	0.417357
ENSG00000131748	STARD3	10	31.7383	0.000283479	0.00114894	ENST00000336308	0.417343
ENSG00000138448	ITGAV	2	11.235	1.43308e-29	4.59117e-28	ENST00000261023	0.416535
ENSG00000170385	SLC30A1	1	6.76386	1.665e-16	2.51741e-15	ENST00000367001	0.416436
ENSG00000137414	FAM8A1	1	6.17944	1.83577e-10	1.62734e-09	ENST00000259963	0.416251
ENSG00000164885	CDK5	2	12.2558	1.32016e-06	7.61558e-06	ENST00000297518	0.416179
ENSG00000259768	AC004943.2	1	5.30957	4.55888e-05	0.000212494	ENST00000563328	0.416111
ENSG00000070404	FSTL3	5	19.9754	1.27908e-34	5.08999e-33	ENST00000166139	0.415291
ENSG00000096968	JAK2	2	7.55396	8.94091e-05	0.000395223	ENST00000381652	0.415288
ENSG00000174938	SEZ6L2	5	22.9992	0.000262326	0.00106901	ENST00000308713	0.415113
ENSG00000204977	TRIM13	3	12.086	0.000711388	0.00265298	ENST00000457662	0.415059
ENSG00000126903	SLC10A3	5	23.7088	0.000160315	0.000680885	ENST00000263512	0.414578
ENSG00000174343	CHRNA9	3	17.7667	7.79788e-16	1.11636e-14	ENST00000509518	0.414315	ENST00000310169;0.382|
ENSG00000273760	AC245041.1	1	5.11644	0.000996722	0.00361295	ENST00000619523	0.413862
ENSG00000107175	CREB3	2	11.3421	5.49545e-10	4.65315e-09	ENST00000353704	0.413137
ENSG00000266340	AC138207.7	1	5.20181	0.000100207	0.000440466	ENST00000584499	0.411735
ENSG00000197442	MAP3K5	1	5.88065	4.38262e-08	3.03533e-07	ENST00000359015	0.410702
ENSG00000116017	ARID3A	6	20.5564	1.00909e-27	2.96679e-26	ENST00000587532	0.410034	ENST00000263620;0.403|
ENSG00000270696	AC005034.3	1	5.01148	0.000421867	0.00165475	ENST00000604845	0.409824
ENSG00000101608	MYL12A	7	32.2818	1.07682e-09	8.8754e-09	ENST00000536605	0.409731	ENST00000217652;0.301|
ENSG00000146112	PPP1R18	4	22.3229	5.91961e-14	7.32597e-13	ENST00000399199	0.409723
ENSG00000257621	PSMA3-AS1	7	22.8949	0.000489366	0.00189107	ENST00000554360	0.409477
ENSG00000154537	FAM27C	1	6.14408	1.00846e-09	8.32033e-09	ENST00000377542	0.409168
ENSG00000083812	ZNF324	3	15.5211	1.2669e-07	8.35201e-07	ENST00000196482	0.408595
ENSG00000156467	UQCRB	8	43.6546	0.000463743	0.00180223	ENST00000287022	0.408483
ENSG00000139505	MTMR6	1	6.07077	2.39322e-09	1.90013e-08	ENST00000381801	0.407757
ENSG00000108784	NAGLU	3	14.0213	3.49771e-12	3.71053e-11	ENST00000225927	0.407228
ENSG00000184164	CRELD2	6	21.8765	1.92836e-08	1.39186e-07	ENST00000328268	0.406869
ENSG00000166897	ELFN2	2	11.832	3.05415e-05	0.000145661	ENST00000613079	0.406834
ENSG00000161203	AP2M1	10	39.6866	8.33147e-15	1.09806e-13	ENST00000382456	0.406424	ENST00000292807;0.146|
ENSG00000204019	CT83	1	5.92675	5.36059e-08	3.67855e-07	ENST00000371894	0.405994
ENSG00000267317	AC027307.2	1	5.87544	1.10932e-07	7.36333e-07	ENST00000591252	0.404055
ENSG00000238227	TMEM250	4	15.0652	7.62371e-09	5.75543e-08	ENST00000418388	0.40405
ENSG00000132669	RIN2	2	9.10053	1.64503e-05	8.18034e-05	ENST00000484638	0.40398
ENSG00000124160	NCOA5	2	11.5521	5.67064e-25	1.47697e-23	ENST00000290231	0.40395
ENSG00000090097	PCBP4	9	31.7704	0.000709649	0.0026489	ENST00000355852	0.403819
ENSG00000111145	ELK3	2	8.16038	9.20305e-10	7.63129e-09	ENST00000228741	0.403413
ENSG00000153956	CACNA2D1	3	13.9389	0.000649313	0.00244031	ENST00000356860	0.403314
ENSG00000089280	FUS	11	59.2215	6.66136e-09	5.05913e-08	ENST00000254108	0.403249	ENST00000380244;0.139|
ENSG00000157916	RER1	9	48.7642	0.000512903	0.00197275	ENST00000605895	0.403099
ENSG00000072786	STK10	3	11.2167	1.77068e-20	3.52387e-19	ENST00000176763	0.402585
ENSG00000072135	PTPN18	4	14.7482	3.02865e-05	0.000144487	ENST00000175756	0.401836
ENSG00000267123	LINC02081	3	12.984	0.000294623	0.00118942	ENST00000591384	0.400705
ENSG00000171703	TCEA2	12	43.9227	0.000103145	0.000452652	ENST00000343484	0.400447
ENSG00000101194	SLC17A9	6	31.6905	2.33384e-07	1.48958e-06	ENST00000370351	0.399034	ENST00000488738;0.264|
ENSG00000164405	UQCRQ	5	30.058	0.000432492	0.00169117	ENST00000378665	0.398585
ENSG00000164164	OTUD4	3	13.8681	1.02633e-08	7.62211e-08	ENST00000447906	0.398233
ENSG00000280798	LINC00294	1	6.04701	3.92814e-06	2.12575e-05	ENST00000631190	0.398107
ENSG00000012061	ERCC1	10	37.3172	0.000101022	0.000443575	ENST00000340192	0.397588	ENST00000300853;0.35|
ENSG00000185499	MUC1	5	14.9989	0.00054542	0.00208465	ENST00000611571	0.396749
ENSG00000128185	DGCR6L	3	13.536	4.39129e-12	4.6145e-11	ENST00000248879	0.396687
ENSG00000155090	KLF10	2	9.64802	3.99531e-13	4.59502e-12	ENST00000285407	0.396295
ENSG00000188191	PRKAR1B	4	18.2913	1.68405e-06	9.59688e-06	ENST00000537384	0.396134
ENSG00000182704	TSKU	2	12.095	7.64631e-20	1.47324e-18	ENST00000333090	0.396114
ENSG00000031003	FAM13B	2	12.6265	5.56483e-12	5.77022e-11	ENST00000033079	0.394895	ENST00000425075;0.302|
ENSG00000124243	BCAS4	5	23.3869	8.17803e-05	0.000364343	ENST00000371608	0.394588
ENSG00000112576	CCND3	6	24.4601	5.37673e-15	7.19597e-14	ENST00000372991	0.394398
ENSG00000173530	TNFRSF10D	1	6.69877	3.26523e-12	3.47565e-11	ENST00000312584	0.394124
ENSG00000173548	SNX33	2	11.5555	5.96041e-08	4.07655e-07	ENST00000308527	0.393953	ENST00000569152;0.378|
ENSG00000101084	RAB5IF	7	31.7521	1.92512e-06	1.08839e-05	ENST00000483815	0.393731	ENST00000344795;0.143|
ENSG00000159792	PSKH1	3	10.8695	1.68393e-07	1.09173e-06	ENST00000291041	0.39344
ENSG00000106991	ENG	2	13.8568	6.65427e-24	1.61302e-22	ENST00000373203	0.393037
ENSG00000169733	RFNG	7	26.7309	0.00050395	0.00194377	ENST00000310496	0.392246
ENSG00000114491	UMPS	8	37.2932	0.000752959	0.00279722	ENST00000232607	0.39102
ENSG00000130881	LRP3	3	13.8985	0.000104661	0.00045857	ENST00000253193	0.39086
ENSG00000103111	MON1B	9	34.9445	9.57783e-06	4.90379e-05	ENST00000248248	0.390374
ENSG00000158773	USF1	5	21.2339	1.67823e-08	1.21935e-07	ENST00000368021	0.390348
ENSG00000103066	PLA2G15	3	9.78389	3.49963e-11	3.31316e-10	ENST00000219345	0.390084
ENSG00000076513	ANKRD13A	6	21.1347	0.000332088	0.0013273	ENST00000261739	0.389591
ENSG00000139083	ETV6	1	5.71137	2.2309e-06	1.25098e-05	ENST00000396373	0.389133
ENSG00000133433	GSTT2B	2	10.2809	1.6694e-05	8.29152e-05	ENST00000290765	0.387308
ENSG00000038295	TLL1	6	29.0811	1.33939e-08	9.84913e-08	ENST00000061240	0.387296
ENSG00000076321	KLHL20	3	11.2828	1.54803e-07	1.0096e-06	ENST00000209884	0.386726
ENSG00000161057	PSMC2	6	25.5425	3.60254e-08	2.51519e-07	ENST00000292644	0.386099	ENST00000640277;0.152|
ENSG00000213064	SFT2D2	2	7.75469	4.13627e-13	4.74055e-12	ENST00000271375	0.385666
ENSG00000145908	ZNF300	4	21.2899	0.00141444	0.00496609	ENST00000427179	0.385601
ENSG00000182544	MFSD5	3	13.0226	1.47712e-15	2.07491e-14	ENST00000329548	0.385
ENSG00000135414	GDF11	2	13.6986	2.39041e-18	4.12673e-17	ENST00000257868	0.384327
ENSG00000136783	NIPSNAP3A	1	6.08092	1.80697e-08	1.30763e-07	ENST00000374767	0.383327
ENSG00000075407	ZNF37A	3	14.6179	0.000230336	0.000951148	ENST00000351773	0.382701
ENSG00000164187	LMBRD2	1	6.24479	8.9121e-10	7.3975e-09	ENST00000296603	0.382232
ENSG00000125148	MT2A	3	12.9788	3.74984e-08	2.6147e-07	ENST00000245185	0.382203
ENSG00000117362	APH1A	7	29.6979	5.78653e-10	4.88954e-09	ENST00000369109	0.382199
ENSG00000189339	SLC35E2B	5	24.9977	1.36475e-08	1.00311e-07	ENST00000611123	0.382003
ENSG00000112977	DAP	2	11.0837	5.93132e-35	2.45545e-33	ENST00000230895	0.381914
ENSG00000104774	MAN2B1	4	15.7619	4.11801e-17	6.49515e-16	ENST00000456935	0.381242
ENSG00000119812	FAM98A	5	16.9483	1.05924e-15	1.49816e-14	ENST00000238823	0.378995
ENSG00000115540	MOB4	2	11.6768	1.59777e-09	1.29039e-08	ENST00000323303	0.378643
ENSG00000141424	SLC39A6	3	18.0396	1.35925e-19	2.55891e-18	ENST00000269187	0.378418
ENSG00000158669	GPAT4	9	45.6534	2.74218e-07	1.72806e-06	ENST00000519853	0.378354	ENST00000396987;0.239|
ENSG00000107854	TNKS2	1	7.40443	9.13125e-22	1.93392e-20	ENST00000371627	0.378152
ENSG00000136848	DAB2IP	3	18.2649	7.16999e-07	4.28504e-06	ENST00000408936	0.378104
ENSG00000106683	LIMK1	3	15.5937	3.05916e-19	5.56781e-18	ENST00000336180	0.377537
ENSG00000162551	ALPL	6	29.0175	1.55994e-10	1.39335e-09	ENST00000374840	0.375977
ENSG00000166619	BLCAP	6	17.4642	5.59803e-16	8.07757e-15	ENST00000373537	0.375909
ENSG00000130517	PGPEP1	5	11.9782	1.85916e-05	9.15652e-05	ENST00000269919	0.375673
ENSG00000157800	SLC37A3	5	15.1017	0.00126479	0.0044857	ENST00000326232	0.375363
ENSG00000147130	ZMYM3	4	18.8483	6.70323e-18	1.11393e-16	ENST00000314425	0.375161
ENSG00000003989	SLC7A2	3	14.4971	4.50286e-07	2.75417e-06	ENST00000494857	0.375074
ENSG00000170348	TMED10	5	24.4915	9.46556e-14	1.14725e-12	ENST00000557670	0.374938	ENST00000555085;0.351|
ENSG00000177981	ASB8	5	14.8277	0.00112515	0.00403313	ENST00000317697	0.374788
ENSG00000117394	SLC2A1	5	25.8495	1.2261e-34	4.89102e-33	ENST00000426263	0.374582	ENST00000630287;0.316|
ENSG00000179886	TIGD5	1	7.05604	1.30768e-09	1.06644e-08	ENST00000504548	0.374521
ENSG00000196968	FUT11	4	16.8698	0.00137188	0.00483215	ENST00000489264	0.374115	ENST00000372841;0.241|
ENSG00000155034	FBXL18	3	11.0196	3.80389e-07	2.3538e-06	ENST00000382368	0.374044
ENSG00000058453	CROCC	5	19.913	6.62879e-09	5.03671e-08	ENST00000375541	0.373841
ENSG00000105520	PLPPR2	3	14.8022	1.05473e-06	6.17763e-06	ENST00000591608	0.37343	ENST00000251473;0.273|
ENSG00000174483	BBS1	9	25.1386	0.000132167	0.000568332	ENST00000318312	0.373423
ENSG00000170270	GON7	1	5.48619	4.46882e-05	0.000208414	ENST00000306954	0.372696
ENSG00000172831	CES2	7	26.7792	1.22858e-05	6.1957e-05	ENST00000317091	0.372186
ENSG00000010404	IDS	5	22.1924	9.38097e-11	8.54162e-10	ENST00000340855	0.371922
ENSG00000154767	XPC	3	10.6722	7.75345e-11	7.11155e-10	ENST00000285021	0.371545
ENSG00000164091	WDR82	3	12.5286	9.65066e-34	3.73197e-32	ENST00000296490	0.371543
ENSG00000127080	IPPK	3	13.1794	8.99393e-09	6.73111e-08	ENST00000287996	0.371197
ENSG00000185043	CIB1	2	13.8784	2.9033e-12	3.10044e-11	ENST00000612800	0.37115	ENST00000328649;0.296|
ENSG00000168792	ABHD15	1	6.22116	1.02346e-06	6.0052e-06	ENST00000307201	0.371102
ENSG00000130202	NECTIN2	3	16.9909	2.9232e-08	2.06192e-07	ENST00000252483	0.37074
ENSG00000175283	DOLK	1	6.61313	4.0455e-12	4.26203e-11	ENST00000372586	0.36995
ENSG00000116237	ICMT	3	21.2852	1.70498e-19	3.18424e-18	ENST00000343813	0.369659
ENSG00000107874	CUEDC2	4	13.3156	2.78627e-16	4.14786e-15	ENST00000369937	0.369132
ENSG00000123684	LPGAT1	2	10.5559	6.34141e-13	7.13867e-12	ENST00000366997	0.368651
ENSG00000136731	UGGT1	6	22.3769	3.57491e-11	3.38053e-10	ENST00000259253	0.36831
ENSG00000131724	IL13RA1	2	9.57563	4.12416e-17	6.49861e-16	ENST00000371666	0.367421
ENSG00000213246	SUPT4H1	6	30.0497	2.49632e-05	0.000120668	ENST00000225504	0.366981
ENSG00000027847	B4GALT7	5	18.629	8.77486e-09	6.57615e-08	ENST00000029410	0.366933
ENSG00000166340	TPP1	10	29.1152	0.00101199	0.00366344	ENST00000299427	0.366651
ENSG00000163820	FYCO1	4	14.7689	0.000506393	0.00195091	ENST00000296137	0.365862
ENSG00000144040	SFXN5	6	22.1623	4.9962e-05	0.000231238	ENST00000272433	0.36583
ENSG00000103512	NOMO1	5	21.7505	5.65248e-14	7.00592e-13	ENST00000287667	0.365441
ENSG00000188486	H2AFX	2	14.3442	5.6425e-09	4.31725e-08	ENST00000530167	0.365391
ENSG00000196923	PDLIM7	14	67.8654	2.03451e-09	1.62949e-08	ENST00000486828	0.364782	ENST00000355841;0.211|
ENSG00000151693	ASAP2	2	10.8823	0.000234098	0.000964988	ENST00000315273	0.36475
ENSG00000129235	TXNDC17	7	32.3904	6.26348e-05	0.000285232	ENST00000250101	0.364541	ENST00000571957;0.167|
ENSG00000135047	CTSL	3	19.4042	7.94755e-14	9.69696e-13	ENST00000340342	0.364238
ENSG00000105426	PTPRS	7	36.306	0.000236854	0.00097536	ENST00000588552	0.363897	ENST00000588012;0.323|
ENSG00000135315	CEP162	3	10.4115	0.00103325	0.00373382	ENST00000403245	0.36369
ENSG00000184557	SOCS3	1	6.63209	8.07273e-12	8.23574e-11	ENST00000330871	0.363599
ENSG00000242247	ARFGAP3	2	8.96626	7.18838e-09	5.43927e-08	ENST00000263245	0.363251
ENSG00000137338	PGBD1	1	6.57051	4.88896e-11	4.55241e-10	ENST00000259883	0.361772
ENSG00000084652	TXLNA	2	14.0998	4.96722e-12	5.18655e-11	ENST00000373610	0.361497
ENSG00000175793	SFN	1	8.12163	9.45715e-17	1.45198e-15	ENST00000339276	0.361384
ENSG00000084070	SMAP2	1	6.31712	4.23841e-07	2.60113e-06	ENST00000372718	0.360862
ENSG00000137133	HINT2	6	20.0075	1.8483e-05	9.10578e-05	ENST00000259667	0.360661
ENSG00000264364	DYNLL2	1	7.50215	8.91777e-21	1.80497e-19	ENST00000579991	0.360349
ENSG00000142459	EVI5L	2	8.72597	0.000171956	0.000725569	ENST00000270530	0.360077
ENSG00000136868	SLC31A1	2	9.65535	2.79712e-16	4.16025e-15	ENST00000374212	0.359687
ENSG00000101400	SNTA1	1	6.76148	1.34144e-12	1.47174e-11	ENST00000217381	0.3596
ENSG00000122741	DCAF10	4	17.368	0.000268998	0.00109458	ENST00000242323	0.35948
ENSG00000164237	CMBL	4	18.2266	7.86652e-16	1.12521e-14	ENST00000296658	0.359248
ENSG00000132801	ZSWIM3	1	5.06292	0.00130612	0.00462232	ENST00000255152	0.358532
ENSG00000105643	ARRDC2	5	17.757	5.7794e-06	3.05613e-05	ENST00000379656	0.358235
ENSG00000092445	TYRO3	5	23.6328	1.61028e-11	1.58188e-10	ENST00000568490	0.357787	ENST00000559066;0.305|
ENSG00000144711	IQSEC1	3	15.5545	0.000208985	0.000869317	ENST00000618604	0.357729
ENSG00000083817	ZNF416	1	5.29218	0.000478763	0.0018549	ENST00000196489	0.357618
ENSG00000139675	HNRNPA1L2	1	5.1479	0.0011636	0.00415014	ENST00000357495	0.357577
ENSG00000126432	PRDX5	3	20.2341	2.71121e-20	5.33e-19	ENST00000265462	0.357471
ENSG00000111859	NEDD9	4	12.1328	4.39841e-06	2.36081e-05	ENST00000379446	0.357359
ENSG00000100285	NEFH	1	6.79213	7.81806e-13	8.72892e-12	ENST00000310624	0.357218
ENSG00000102007	PLP2	2	12.6655	5.06588e-34	1.98233e-32	ENST00000376327	0.35653
ENSG00000151348	EXT2	5	21.7108	9.58239e-16	1.35999e-14	ENST00000533608	0.355724
ENSG00000172331	BPGM	2	8.85681	1.3412e-09	1.09176e-08	ENST00000344924	0.355585
ENSG00000186395	KRT10	2	12.7357	4.59799e-12	4.82554e-11	ENST00000269576	0.355561	ENST00000635956;0.317|
ENSG00000180185	FAHD1	2	11.527	2.53832e-09	2.01047e-08	ENST00000427358	0.354687
ENSG00000248008	NRAV	1	6.13451	1.20762e-07	7.99006e-07	ENST00000500741	0.354623
ENSG00000175324	LSM1	4	19.7653	0.000480143	0.00185937	ENST00000520755	0.354616	ENST00000311351;0.187|
ENSG00000104164	BLOC1S6	8	31.2122	4.66373e-10	3.96526e-09	ENST00000220531	0.352772	ENST00000566753;0.275|
ENSG00000044090	CUL7	3	16.2016	5.15249e-07	3.12246e-06	ENST00000265348	0.352343
ENSG00000167487	KLHL26	3	11.9783	1.13288e-09	9.30482e-09	ENST00000300976	0.35234
ENSG00000107816	LZTS2	5	19.6315	3.11941e-09	2.44247e-08	ENST00000370223	0.351824
ENSG00000167881	SRP68	6	26.0945	0.00108415	0.00389975	ENST00000602720	0.350485	ENST00000307877;0.127|
ENSG00000182934	SRPRA	3	13.7477	3.1701e-22	6.9099e-21	ENST00000332118	0.350368
ENSG00000198689	SLC9A6	5	14.9148	5.70429e-08	3.90625e-07	ENST00000636206	0.349744
ENSG00000111684	LPCAT3	3	14.0526	8.84145e-15	1.16247e-13	ENST00000261407	0.348383
ENSG00000109472	CPE	1	6.39667	0.000165675	0.000701588	ENST00000402744	0.347764
ENSG00000101004	NINL	2	7.32346	8.43605e-06	4.35995e-05	ENST00000278886	0.346556
ENSG00000143515	ATP8B2	3	14.5184	2.39191e-08	1.70251e-07	ENST00000368489	0.344771
ENSG00000158747	NBL1	3	13.7552	5.647e-05	0.000259169	ENST00000375136	0.344407
ENSG00000120314	WDR55	5	23.976	1.13169e-06	6.59787e-06	ENST00000504897	0.344225	ENST00000358337;0.179|
ENSG00000143322	ABL2	5	16.0797	0.0012685	0.00449596	ENST00000502732	0.343679
ENSG00000136295	TTYH3	6	24.8848	4.4547e-05	0.000207814	ENST00000258796	0.343583
ENSG00000114554	PLXNA1	2	9.85921	2.63482e-19	4.84919e-18	ENST00000393409	0.343483
ENSG00000141560	FN3KRP	3	9.80265	3.86524e-11	3.6386e-10	ENST00000269373	0.343476
ENSG00000163923	RPL39L	3	13.0221	5.16428e-08	3.55125e-07	ENST00000296277	0.343448
ENSG00000119655	NPC2	3	14.1079	1.47186e-11	1.4546e-10	ENST00000555619	0.342774
ENSG00000171017	LRRC8E	2	6.63812	0.000733791	0.0027328	ENST00000306708	0.342329
ENSG00000175213	ZNF408	2	8.22329	2.69088e-08	1.90459e-07	ENST00000311764	0.341549
ENSG00000139645	ANKRD52	2	10.6225	1.07994e-11	1.0829e-10	ENST00000267116	0.341505
ENSG00000155876	RRAGA	1	7.25038	8.13595e-16	1.16071e-14	ENST00000380527	0.339653
ENSG00000139324	TMTC3	1	6.75215	0.000239468	0.000984899	ENST00000266712	0.339031
ENSG00000127463	EMC1	10	40.4133	1.52029e-15	2.13009e-14	ENST00000477853	0.338838	ENST00000375199;0.322|ENST00000375208;0.307|
ENSG00000198964	SGMS1	5	17.2869	3.1849e-05	0.000151545	ENST00000361781	0.338756
ENSG00000261796	ISY1-RAB43	1	6.2321	7.47707e-06	3.8851e-05	ENST00000418265	0.338097
ENSG00000073969	NSF	4	15.9698	4.93811e-10	4.19204e-09	ENST00000398238	0.337381
ENSG00000213676	ATF6B	6	28.7522	2.69307e-09	2.12587e-08	ENST00000375203	0.337162
ENSG00000135617	PRADC1	2	9.05068	6.61168e-09	5.02604e-08	ENST00000258083	0.336914
ENSG00000273559	CWC25	4	14.1535	0.000372309	0.00147302	ENST00000614790	0.336621
ENSG00000055483	USP36	7	32.3747	2.80659e-06	1.54942e-05	ENST00000542802	0.336071	ENST00000592231;0.316|ENST00000588086;0.267|
ENSG00000177105	RHOG	2	7.8983	2.42832e-14	3.09615e-13	ENST00000351018	0.335989
ENSG00000151176	PLBD2	2	13.7425	1.69467e-17	2.74133e-16	ENST00000280800	0.335756
ENSG00000102595	UGGT2	5	16.307	7.6745e-08	5.18202e-07	ENST00000376747	0.335464
ENSG00000267059	AC005943.1	1	6.90461	0.000416557	0.00163587	ENST00000585937	0.335458
ENSG00000177963	RIC8A	11	43.0483	1.61086e-06	9.20531e-06	ENST00000526104	0.334825	ENST00000325207;0.255|
ENSG00000232164	LINC01873	1	5.42043	0.00040211	0.00158482	ENST00000428647	0.333736
ENSG00000074855	ANO8	2	10.9428	1.43719e-05	7.2057e-05	ENST00000159087	0.333661
ENSG00000175348	TMEM9B	3	17.0064	0.000969805	0.00352627	ENST00000534025	0.333285
ENSG00000179588	ZFPM1	2	6.09797	0.000283948	0.00115056	ENST00000319555	0.332815
ENSG00000081760	AACS	6	22.1582	4.56566e-11	4.26102e-10	ENST00000316519	0.331955
ENSG00000111670	GNPTAB	3	10.4405	2.19103e-10	1.92874e-09	ENST00000299314	0.331332
ENSG00000067182	TNFRSF1A	6	26.9342	2.65799e-11	2.54867e-10	ENST00000162749	0.330871
ENSG00000068438	FTSJ1	8	33.8707	6.62516e-14	8.16839e-13	ENST00000348411	0.330266
ENSG00000078237	TIGAR	2	10.841	2.15646e-07	1.38173e-06	ENST00000179259	0.330238
ENSG00000132661	NXT1	1	6.29892	8.18755e-08	5.51937e-07	ENST00000254998	0.32874
ENSG00000106692	FKTN	4	14.8843	0.000673909	0.00252466	ENST00000223528	0.328567
ENSG00000198695	MT-ND6	1	6.82779	0.000742012	0.00276029	ENST00000361681	0.328293
ENSG00000125730	C3	1	7.45944	1.32682e-13	1.58707e-12	ENST00000245907	0.328198
ENSG00000182446	NPLOC4	7	25.5422	7.58072e-23	1.73041e-21	ENST00000331134	0.327105
ENSG00000119650	IFT43	5	17.235	0.00114134	0.00408136	ENST00000314067	0.326376
ENSG00000154122	ANKH	5	27.2097	5.412e-08	3.71228e-07	ENST00000502585	0.326322	ENST00000284268;0.299|
ENSG00000177663	IL17RA	2	9.35586	3.29851e-09	2.5778e-08	ENST00000319363	0.32613
ENSG00000110315	RNF141	3	11.2302	6.98834e-05	0.000314839	ENST00000265981	0.326125
ENSG00000106211	HSPB1	3	20.3052	6.91407e-09	5.24863e-08	ENST00000447574	0.324939
ENSG00000165516	KLHDC2	3	16.9727	1.1791e-06	6.85238e-06	ENST00000554589	0.324443	ENST00000555443;0.301|
ENSG00000071894	CPSF1	11	47.6637	1.43848e-08	1.05354e-07	ENST00000616140	0.324103
ENSG00000143418	CERS2	10	43.3389	5.9184e-07	3.5695e-06	ENST00000368954	0.323511
ENSG00000172888	ZNF621	5	19.2373	2.7361e-06	1.51662e-05	ENST00000310898	0.323033	ENST00000339296;0.249|
ENSG00000134590	RTL8C	2	9.59443	2.82202e-08	1.99398e-07	ENST00000257013	0.322861
ENSG00000100078	PLA2G3	1	5.42706	0.000946983	0.00345092	ENST00000215885	0.322104
ENSG00000116793	PHTF1	8	28.8444	0.000753368	0.0027981	ENST00000369604	0.321589
ENSG00000173436	MINOS1	9	36.7484	3.47172e-10	2.99516e-09	ENST00000485362	0.321476	ENST00000498642;0.286|ENST00000322753;0.258|
ENSG00000167113	COQ4	5	25.6714	2.18059e-06	1.22439e-05	ENST00000609948	0.320801	ENST00000300452;0.242|
ENSG00000159658	EFCAB14	4	16.0947	2.78414e-15	3.81311e-14	ENST00000371933	0.320649
ENSG00000136935	GOLGA1	2	8.62529	7.74273e-10	6.46604e-09	ENST00000373555	0.320134
ENSG00000185000	DGAT1	6	26.4245	0.000575736	0.00219084	ENST00000528718	0.319861
ENSG00000068971	PPP2R5B	2	6.97834	3.77065e-05	0.000177363	ENST00000164133	0.318902
ENSG00000075568	TMEM131	2	10.0464	5.46462e-14	6.78331e-13	ENST00000186436	0.318607
ENSG00000284976	BX255925.3	1	6.81723	5.24717e-08	3.60523e-07	ENST00000645271	0.318038
ENSG00000134287	ARF3	6	32.8968	9.06746e-11	8.26532e-10	ENST00000256682	0.317492
ENSG00000176623	RMDN1	7	23.4258	0.000167943	0.000710094	ENST00000406452	0.316797
ENSG00000021355	SERPINB1	4	18.951	1.16495e-06	6.77734e-06	ENST00000380739	0.316526
ENSG00000160959	LRRC14	7	34.3931	0.000155119	0.000660463	ENST00000292524	0.316204
ENSG00000117410	ATP6V0B	9	38.5465	1.21038e-12	1.33061e-11	ENST00000498664	0.316058	ENST00000472174;0.315|
ENSG00000164733	CTSB	9	39.2073	0.0010564	0.00380993	ENST00000453527	0.315964
ENSG00000105755	ETHE1	3	13.9083	0.00011507	0.000500445	ENST00000292147	0.315674
ENSG00000105011	ASF1B	4	21.133	3.67163e-08	2.56234e-07	ENST00000263382	0.315185
ENSG00000103978	TMEM87A	6	18.3027	3.20772e-06	1.75729e-05	ENST00000389834	0.314718
ENSG00000188483	IER5L	1	7.04479	2.53208e-12	2.7146e-11	ENST00000372491	0.314564
ENSG00000066379	ZNRD1	6	25.3979	0.00131856	0.00465834	ENST00000332435	0.314175
ENSG00000121064	SCPEP1	5	15.2723	7.01641e-08	4.75721e-07	ENST00000262288	0.31373
ENSG00000113272	THG1L	2	12.3385	1.43975e-07	9.40474e-07	ENST00000231198	0.313696	ENST00000521655;0.221|
ENSG00000150991	UBC	8	41.4639	1.53707e-14	1.99225e-13	ENST00000546120	0.313622	ENST00000339647;0.182|ENST00000538617;0.141|
ENSG00000128641	MYO1B	5	25.767	0.00133539	0.0047107	ENST00000339514	0.312897
ENSG00000130024	PHF10	3	19.3545	5.42777e-05	0.000250155	ENST00000339209	0.312629
ENSG00000108828	VAT1	2	11.2041	2.35057e-25	6.25107e-24	ENST00000355653	0.311538
ENSG00000153006	SREK1IP1	3	12.9277	1.23823e-05	6.24243e-05	ENST00000513458	0.310961
ENSG00000011422	PLAUR	7	28.2707	3.9829e-08	2.76899e-07	ENST00000340093	0.310953
ENSG00000116857	TMEM9	9	42.0648	1.68234e-05	8.35074e-05	ENST00000367334	0.310885
ENSG00000023516	AKAP11	1	6.9891	2.52043e-07	1.59627e-06	ENST00000025301	0.310766
ENSG00000114988	LMAN2L	3	11.8664	4.97266e-06	2.64999e-05	ENST00000264963	0.310319
ENSG00000186866	POFUT2	8	28.6722	0.00111207	0.00399057	ENST00000349485	0.310299
ENSG00000144867	SRPRB	5	21.1391	4.52128e-17	7.11074e-16	ENST00000466490	0.309684
ENSG00000164252	AGGF1	1	6.72695	3.52069e-09	2.7449e-08	ENST00000312916	0.309634
ENSG00000163251	FZD5	1	6.31948	3.76146e-07	2.3293e-06	ENST00000295417	0.309521
ENSG00000113621	TXNDC15	6	21.59	3.01242e-05	0.000143768	ENST00000358387	0.306854	ENST00000508779;0.289|
ENSG00000136827	TOR1A	4	14.4644	4.05395e-11	3.80925e-10	ENST00000351698	0.30682
ENSG00000108465	CDK5RAP3	14	45.7811	0.000670012	0.00251235	ENST00000338399	0.306617	ENST00000584063;0.201|
ENSG00000171467	ZNF318	3	13.1429	2.12461e-07	1.36185e-06	ENST00000361428	0.305564
ENSG00000102580	DNAJC3	2	9.57568	2.8221e-09	2.22026e-08	ENST00000602402	0.305284
ENSG00000119321	FKBP15	3	14.4975	2.33304e-13	2.73687e-12	ENST00000238256	0.305265
ENSG00000176903	PNMA1	1	7.87765	2.36499e-19	4.36235e-18	ENST00000316836	0.304294
ENSG00000185624	P4HB	15	56.5623	5.93311e-12	6.13661e-11	ENST00000331483	0.303495
ENSG00000188807	TMEM201	4	20.6142	0.000148668	0.000635628	ENST00000340381	0.30336	ENST00000340305;0.15|
ENSG00000180104	EXOC3	9	36.208	0.00081752	0.00300984	ENST00000515601	0.302912
ENSG00000183770	FOXL2	1	5.91656	5.87341e-05	0.000269034	ENST00000330315	0.30033
ENSG00000176410	DNAJC30	1	6.29875	9.97374e-07	5.86261e-06	ENST00000395176	0.29987
ENSG00000119669	IRF2BPL	1	7.26631	3.19709e-13	3.71075e-12	ENST00000238647	0.299454
ENSG00000176422	SPRYD4	1	6.2779	1.20294e-05	6.07008e-05	ENST00000338146	0.299239
ENSG00000262664	OVCA2	1	6.73704	3.47416e-07	2.1669e-06	ENST00000572195	0.298946
ENSG00000117298	ECE1	5	22.0341	4.44358e-09	3.43349e-08	ENST00000415912	0.298648
ENSG00000151689	INPP1	3	10.3977	0.000580733	0.00220832	ENST00000322522	0.298493
ENSG00000132773	TOE1	4	17.8211	0.000322804	0.00129271	ENST00000372090	0.297903
ENSG00000171302	CANT1	6	27.7184	0.000203081	0.000846902	ENST00000392446	0.297771
ENSG00000086544	ITPKC	1	6.12377	6.99948e-06	3.65659e-05	ENST00000263370	0.297589
ENSG00000124193	SRSF6	2	15.7163	7.35259e-13	8.22599e-12	ENST00000483871	0.296946	ENST00000244020;0.231|
ENSG00000084207	GSTP1	7	34.4189	1.07899e-18	1.90066e-17	ENST00000642444	0.296861
ENSG00000185803	SLC52A2	7	32.1278	0.00125458	0.00445529	ENST00000532887	0.296723
ENSG00000155660	PDIA4	2	12.0573	3.85444e-16	5.68141e-15	ENST00000286091	0.295959
ENSG00000172260	NEGR1	3	16.6066	8.38209e-07	4.96431e-06	ENST00000357731	0.295575	ENST00000306821;0.229|
ENSG00000135045	C9orf40	1	6.60346	4.95407e-08	3.41241e-07	ENST00000376854	0.29555
ENSG00000197702	PARVA	2	8.814	1.65292e-12	1.79787e-11	ENST00000334956	0.295454
ENSG00000105647	PIK3R2	4	15.1269	3.70718e-06	2.0148e-05	ENST00000222254	0.295264
ENSG00000124217	MOCS3	1	6.21503	2.92246e-06	1.60907e-05	ENST00000244051	0.293839
ENSG00000162298	SYVN1	7	28.8627	0.000607305	0.00229714	ENST00000377190	0.292944
ENSG00000126458	RRAS	1	6.22159	0.000257169	0.00104956	ENST00000246792	0.292881
ENSG00000090432	MUL1	1	6.97368	8.01053e-10	6.67273e-09	ENST00000264198	0.291971
ENSG00000272655	POLR2J4	2	9.90204	0.000949806	0.00345968	ENST00000326391	0.291683
ENSG00000100441	KHNYN	6	26.6316	5.9169e-05	0.000270951	ENST00000251343	0.291461
ENSG00000284753	EEF1AKMT4	1	6.35622	1.76037e-06	9.99714e-06	ENST00000324557	0.29143
ENSG00000164211	STARD4	8	31.2003	3.39918e-05	0.000161181	ENST00000296632	0.29012
ENSG00000068400	GRIPAP1	11	31.168	3.50123e-05	0.000165686	ENST00000376423	0.289513
ENSG00000196072	BLOC1S2	6	17.8574	1.16888e-07	7.73683e-07	ENST00000370372	0.288891
ENSG00000126062	TMEM115	1	7.32858	1.35935e-12	1.49038e-11	ENST00000266025	0.288416
ENSG00000268858	AL118506.1	1	5.76159	0.000335502	0.00133997	ENST00000601296	0.287585
ENSG00000198356	ASNA1	3	13.8639	3.97559e-05	0.000186576	ENST00000357332	0.287228
ENSG00000198585	NUDT16	2	9.84847	0.000100463	0.000441472	ENST00000521288	0.286705
ENSG00000104880	ARHGEF18	3	18.5356	1.29944e-09	1.06145e-08	ENST00000319670	0.285462
ENSG00000144036	EXOC6B	2	10.7275	6.12101e-08	4.17769e-07	ENST00000272427	0.284791
ENSG00000119335	SET	9	47.3811	1.78984e-08	1.29643e-07	ENST00000372692	0.284586
ENSG00000115073	ACTR1B	3	13.8939	6.48102e-07	3.89596e-06	ENST00000289228	0.28445
ENSG00000008282	SYPL1	3	10.4917	1.01735e-06	5.97359e-06	ENST00000455385	0.283994
ENSG00000115808	STRN	2	10.9651	0.000352424	0.00140176	ENST00000263918	0.283929
ENSG00000187608	ISG15	1	6.30809	2.77514e-05	0.00013305	ENST00000379389	0.283309
ENSG00000152332	UHMK1	2	12.6273	1.24549e-08	9.18744e-08	ENST00000489294	0.281292
ENSG00000147155	EBP	6	29.5139	0.000478544	0.00185448	ENST00000414061	0.280959	ENST00000276096;0.121|
ENSG00000198856	OSTC	2	10.8134	5.85835e-13	6.62648e-12	ENST00000361564	0.279466
ENSG00000164040	PGRMC2	5	19.74	8.95451e-11	8.17143e-10	ENST00000296425	0.279129	ENST00000503588;0.275|
ENSG00000147799	ARHGAP39	2	11.5094	1.45866e-05	7.30444e-05	ENST00000377307	0.278745
ENSG00000144655	CSRNP1	2	8.71534	1.98341e-05	9.72472e-05	ENST00000273153	0.278565
ENSG00000155100	OTUD6B	3	14.0098	0.000648684	0.0024385	ENST00000617869	0.278182
ENSG00000258634	AL160006.1	1	5.77544	0.000454697	0.00177084	ENST00000554749	0.278147
ENSG00000068001	HYAL2	4	19.2706	1.3037e-11	1.2923e-10	ENST00000395139	0.277907
ENSG00000205208	C4orf46	2	9.3049	4.2019e-05	0.000196635	ENST00000379205	0.277318
ENSG00000133872	SARAF	7	34.2781	1.03735e-06	6.08238e-06	ENST00000256255	0.277263
ENSG00000006831	ADIPOR2	1	8.18213	9.20423e-19	1.63008e-17	ENST00000357103	0.277122
ENSG00000138175	ARL3	1	6.69068	1.32154e-07	8.68088e-07	ENST00000260746	0.2769
ENSG00000167114	SLC27A4	2	13.288	1.63504e-13	1.94021e-12	ENST00000300456	0.276889
ENSG00000170522	ELOVL6	3	16.9279	0.00101818	0.00368344	ENST00000394607	0.276736
ENSG00000003756	RBM5	14	50.0726	7.62381e-05	0.000341317	ENST00000347869	0.27653
ENSG00000165782	PIP4P1	4	18.4938	5.99159e-06	3.16325e-05	ENST00000398020	0.276467
ENSG00000149930	TAOK2	6	28.7526	5.96725e-08	4.07952e-07	ENST00000279394	0.276352	ENST00000308893;0.249|
ENSG00000166886	NAB2	3	12.4078	7.75141e-05	0.000346602	ENST00000300131	0.275728
ENSG00000110583	NAA40	5	22.0244	3.00369e-09	2.35635e-08	ENST00000377793	0.275626
ENSG00000125871	MGME1	4	14.7777	2.13175e-05	0.000104086	ENST00000377710	0.275622
ENSG00000172667	ZMAT3	3	12.3754	8.85718e-06	4.56039e-05	ENST00000311417	0.275418
ENSG00000132394	EEFSEC	2	10.8569	4.4654e-06	2.39364e-05	ENST00000254730	0.274756
ENSG00000139687	RB1	2	7.94838	2.84713e-10	2.47711e-09	ENST00000267163	0.274435
ENSG00000131069	ACSS2	2	8.47731	0.000881772	0.00322688	ENST00000360596	0.273042
ENSG00000079462	PAFAH1B3	5	25.0319	0.000114418	0.00049774	ENST00000262890	0.272574
ENSG00000197081	IGF2R	2	13.3922	0.000314916	0.0012642	ENST00000356956	0.272547
ENSG00000168496	FEN1	3	15.4884	1.36099e-20	2.72446e-19	ENST00000305885	0.27235
ENSG00000173660	UQCRH	4	20.5764	4.11892e-05	0.000192972	ENST00000496387	0.271943	ENST00000311672;0.0962|
ENSG00000165494	PCF11	6	24.1545	4.5147e-06	2.41927e-05	ENST00000298281	0.271739
ENSG00000072849	DERL2	10	32.2129	0.000428338	0.00167733	ENST00000158771	0.271252
ENSG00000145779	TNFAIP8	3	15.1657	0.000354846	0.00141106	ENST00000415806	0.271249
ENSG00000132522	GPS2	11	39.4798	0.00056672	0.00215853	ENST00000389167	0.270763
ENSG00000131459	GFPT2	2	8.86677	7.34574e-08	4.97025e-07	ENST00000253778	0.269005
ENSG00000197622	CDC42SE1	4	20.4812	5.64303e-11	5.22748e-10	ENST00000357235	0.268932
ENSG00000117899	MESD	5	19.779	7.00306e-10	5.89326e-09	ENST00000261758	0.268535
ENSG00000145022	TCTA	2	8.3271	3.66165e-06	1.99203e-05	ENST00000273590	0.268045
ENSG00000135070	ISCA1	3	12.7742	2.35416e-05	0.000114368	ENST00000375991	0.267308
ENSG00000116863	ADPRHL2	1	6.83523	5.13905e-08	3.53553e-07	ENST00000373178	0.267067
ENSG00000258711	AL358334.2	1	5.89076	0.000450785	0.00175685	ENST00000553648	0.266706
ENSG00000101199	ARFGAP1	13	52.6177	2.15023e-06	1.20859e-05	ENST00000519531	0.266701	ENST00000370283;0.165|
ENSG00000140830	TXNL4B	3	12.0782	2.2693e-05	0.000110539	ENST00000268483	0.266542
ENSG00000135269	TES	7	27.3549	0.000342635	0.0013658	ENST00000358204	0.266301
ENSG00000082516	GEMIN5	1	8.42751	2.53596e-15	3.48191e-14	ENST00000285873	0.264834
ENSG00000184076	UQCR10	2	13.8157	2.12136e-11	2.06055e-10	ENST00000401406	0.264544	ENST00000330029;0.233|
ENSG00000134575	ACP2	4	11.8206	2.29619e-06	1.28535e-05	ENST00000256997	0.264344
ENSG00000015676	NUDCD3	8	35.2268	3.96202e-07	2.44337e-06	ENST00000355451	0.264267	ENST00000460110;0.234|
ENSG00000130313	PGLS	5	18.5384	1.37135e-06	7.89426e-06	ENST00000252603	0.263743
ENSG00000165997	ARL5B	1	6.3936	0.000286583	0.0011601	ENST00000377275	0.263593
ENSG00000187049	TMEM216	4	15.0472	0.000290922	0.00117506	ENST00000334888	0.261567
ENSG00000185164	NOMO2	4	20.6863	1.23778e-08	9.1347e-08	ENST00000622306	0.261238
ENSG00000011009	LYPLA2	6	23.5611	9.94801e-06	5.08223e-05	ENST00000374514	0.261238
ENSG00000074696	HACD3	4	16.6006	3.17956e-14	4.02279e-13	ENST00000261875	0.260753
ENSG00000138796	HADH	6	22.6647	2.71129e-07	1.71056e-06	ENST00000309522	0.260675
ENSG00000134352	IL6ST	5	20.6266	4.71183e-06	2.51916e-05	ENST00000381298	0.260118
ENSG00000265241	RBM8A	6	28.0568	9.41219e-08	6.30099e-07	ENST00000583313	0.260064
ENSG00000198960	ARMCX6	5	18.5146	0.000272945	0.00110926	ENST00000361910	0.259907
ENSG00000104643	MTMR9	3	13.356	0.000289174	0.00116857	ENST00000221086	0.259321
ENSG00000147027	TMEM47	1	6.52326	4.31094e-06	2.31688e-05	ENST00000275954	0.259045
ENSG00000119403	PHF19	8	32.756	8.2139e-16	1.17082e-14	ENST00000312189	0.258836	ENST00000373896;0.195|
ENSG00000128191	DGCR8	8	27.8573	0.000265824	0.00108193	ENST00000351989	0.258715
ENSG00000167323	STIM1	3	11.1174	0.00128429	0.00454898	ENST00000300737	0.25868
ENSG00000013375	PGM3	7	32.4966	0.000415423	0.0016322	ENST00000513973	0.258472
ENSG00000166171	DPCD	5	15.6263	2.35082e-05	0.000114239	ENST00000370151	0.258237
ENSG00000102804	TSC22D1	4	19.6701	1.60538e-08	1.17004e-07	ENST00000261489	0.258186	ENST00000458659;0.204|
ENSG00000162736	NCSTN	5	20.2346	1.26e-07	8.30986e-07	ENST00000294785	0.257647
ENSG00000178896	EXOSC4	2	10.8037	1.40288e-10	1.25853e-09	ENST00000316052	0.257397
ENSG00000171222	SCAND1	2	11.7866	3.87092e-09	3.01082e-08	ENST00000305978	0.257148
ENSG00000213588	ZBTB9	1	6.70509	7.29209e-07	4.34554e-06	ENST00000395064	0.25651
ENSG00000135679	MDM2	9	32.4246	6.30101e-06	3.31489e-05	ENST00000258149	0.25618
ENSG00000112245	PTP4A1	4	21.662	4.22394e-16	6.1762e-15	ENST00000370651	0.255564	ENST00000626021;0.245|
ENSG00000163479	SSR2	7	24.6917	2.99287e-15	4.08198e-14	ENST00000295702	0.255401
ENSG00000152661	GJA1	1	5.92366	0.000459191	0.00178622	ENST00000282561	0.255398
ENSG00000167601	AXL	4	23.6669	7.29795e-07	4.34729e-06	ENST00000301178	0.255075
ENSG00000176095	IP6K1	4	20.5709	6.67385e-05	0.000302245	ENST00000321599	0.254395
ENSG00000188690	UROS	6	22.9164	0.000926328	0.0033794	ENST00000368797	0.25381
ENSG00000064115	TM7SF3	7	19.8164	0.000201557	0.000841858	ENST00000343028	0.253056
ENSG00000242802	AP5Z1	5	20.5286	4.64257e-05	0.000216149	ENST00000348624	0.252923
ENSG00000140326	CDAN1	3	13.7989	0.000246287	0.00101067	ENST00000356231	0.252912
ENSG00000096433	ITPR3	2	14.1619	2.23429e-10	1.96577e-09	ENST00000605930	0.252836
ENSG00000148468	FAM171A1	3	9.60693	2.53572e-05	0.000122392	ENST00000378116	0.252716
ENSG00000170604	IRF2BP1	1	7.11795	1.19057e-08	8.80997e-08	ENST00000302165	0.251632
ENSG00000101150	TPD52L2	7	35.4196	9.25032e-08	6.20527e-07	ENST00000346249	0.251369
ENSG00000166479	TMX3	3	10.6128	2.37006e-05	0.000115106	ENST00000299608	0.250947
ENSG00000197858	GPAA1	13	53.6184	0.000298539	0.00120287	ENST00000355091	0.250545
ENSG00000169908	TM4SF1	4	17.0662	4.02645e-10	3.44481e-09	ENST00000305366	0.25044
ENSG00000115275	MOGS	5	25.008	2.28954e-11	2.21475e-10	ENST00000233616	0.250018
ENSG00000058262	SEC61A1	5	20.8083	1.04962e-17	1.72506e-16	ENST00000243253	0.249699
ENSG00000148484	RSU1	4	18.9336	5.01809e-09	3.85565e-08	ENST00000377911	0.248222	ENST00000345264;0.182|
ENSG00000157593	SLC35B2	4	17.2431	2.19038e-08	1.56858e-07	ENST00000393812	0.247957
ENSG00000143384	MCL1	4	23.3626	2.82282e-15	3.86287e-14	ENST00000369026	0.247679
ENSG00000169188	APEX2	2	11.9319	2.98499e-09	2.34392e-08	ENST00000374987	0.247588
ENSG00000263465	SRSF8	2	12.1604	2.40186e-07	1.52801e-06	ENST00000587424	0.247571
ENSG00000183309	ZNF623	3	18.2097	0.000329765	0.00131898	ENST00000501748	0.247407
ENSG00000240682	ISY1	6	25.6391	0.000252107	0.00103172	ENST00000273541	0.24676
ENSG00000105404	RABAC1	7	23.8694	5.75241e-05	0.000263786	ENST00000222008	0.246253
ENSG00000240230	COX19	2	8.29759	2.62232e-05	0.000126239	ENST00000344111	0.246021
ENSG00000124299	PEPD	4	16.3642	1.34299e-10	1.20744e-09	ENST00000244137	0.245331
ENSG00000167005	NUDT21	4	22.1831	4.98357e-07	3.03004e-06	ENST00000300291	0.243985
ENSG00000037749	MFAP3	3	15.7499	7.02533e-05	0.000316246	ENST00000322602	0.243388
ENSG00000225614	ZNF469	1	7.86893	0.000710322	0.0026496	ENST00000565624	0.243034
ENSG00000125741	OPA3	3	14.6058	4.84754e-07	2.95619e-06	ENST00000263275	0.242974
ENSG00000117519	CNN3	2	12.4416	2.8507e-10	2.4789e-09	ENST00000370206	0.242328
ENSG00000124333	VAMP7	5	20.6991	2.72321e-05	0.000130712	ENST00000286448	0.241868
ENSG00000137100	DCTN3	7	23.991	7.63892e-05	0.0003419	ENST00000259632	0.241654
ENSG00000049245	VAMP3	3	13.1032	1.61365e-09	1.30193e-08	ENST00000054666	0.24107
ENSG00000204713	TRIM27	5	22.4771	4.18073e-14	5.21718e-13	ENST00000377199	0.240047
ENSG00000000003	TSPAN6	3	13.7401	5.52397e-06	2.9286e-05	ENST00000373020	0.239453
ENSG00000176248	ANAPC2	5	25.6576	3.58401e-06	1.95237e-05	ENST00000323927	0.239413
ENSG00000063660	GPC1	5	15.7249	8.75085e-08	5.88463e-07	ENST00000264039	0.239147
ENSG00000112378	PERP	1	8.53124	2.42846e-16	3.63164e-15	ENST00000421351	0.23857
ENSG00000072840	EVC	2	10.242	1.7815e-05	8.81098e-05	ENST00000264956	0.23849
ENSG00000177646	ACAD9	10	34.6004	7.11194e-06	3.70945e-05	ENST00000308982	0.237969
ENSG00000168159	RNF187	3	15.2236	7.00705e-05	0.000315509	ENST00000305943	0.237821
ENSG00000127838	PNKD	3	15.2803	3.31656e-05	0.000157445	ENST00000258362	0.237568
ENSG00000110107	PRPF19	3	14.257	8.47051e-16	1.20531e-14	ENST00000227524	0.236982
ENSG00000172500	FIBP	9	38.8254	1.75822e-06	9.98837e-06	ENST00000357519	0.236888
ENSG00000132824	SERINC3	2	14.0645	5.10736e-05	0.000236117	ENST00000342374	0.236772
ENSG00000198162	MAN1A2	2	8.5805	1.38794e-06	7.9814e-06	ENST00000356554	0.236449
ENSG00000112079	STK38	1	7.77401	1.08987e-11	1.09086e-10	ENST00000229812	0.236429
ENSG00000007047	MARK4	5	14.9391	3.90937e-05	0.000183625	ENST00000262891	0.235937
ENSG00000001167	NFYA	2	13.3238	4.35242e-07	2.66414e-06	ENST00000341376	0.235394
ENSG00000122863	CHST3	1	7.0531	1.18168e-06	6.86491e-06	ENST00000373115	0.23505
ENSG00000196911	KPNA5	2	9.75299	5.25704e-05	0.000242695	ENST00000368564	0.234901
ENSG00000120306	CYSTM1	4	18.2219	0.000282425	0.00114524	ENST00000261811	0.234424
ENSG00000102393	GLA	6	25.2071	7.46378e-06	3.87942e-05	ENST00000218516	0.233963
ENSG00000198663	C6orf89	3	18.1596	3.57754e-05	0.000169092	ENST00000480824	0.233896
ENSG00000255302	EID1	2	13.9357	3.92594e-08	2.73402e-07	ENST00000530028	0.23365
ENSG00000102870	ZNF629	1	7.3315	9.37389e-09	7.0059e-08	ENST00000262525	0.233549
ENSG00000132467	UTP3	1	7.31066	1.78799e-08	1.29567e-07	ENST00000254803	0.232395
ENSG00000204569	PPP1R10	3	10.3753	5.62929e-11	5.21813e-10	ENST00000376511	0.232351
ENSG00000110925	CSRNP2	3	12.4474	1.46774e-05	7.34316e-05	ENST00000228515	0.231997
ENSG00000080815	PSEN1	4	18.5786	0.000308294	0.00123883	ENST00000357710	0.231477
ENSG00000223496	EXOSC6	1	6.86383	2.40962e-06	1.34472e-05	ENST00000435634	0.230882
ENSG00000116685	KIAA2013	3	19.4173	4.26171e-05	0.000199377	ENST00000376572	0.230549
ENSG00000151208	DLG5	6	22.4814	1.27904e-05	6.44423e-05	ENST00000372391	0.230136
ENSG00000140943	MBTPS1	6	20.398	2.6022e-11	2.501e-10	ENST00000343411	0.229763
ENSG00000198113	TOR4A	1	7.25509	3.39187e-08	2.37315e-07	ENST00000357503	0.228991
ENSG00000135956	TMEM127	2	13.1867	0.000113102	0.000492536	ENST00000258439	0.227631	ENST00000432959;0.16|
ENSG00000130164	LDLR	8	34.4606	0.000614384	0.00232071	ENST00000558518	0.226913	ENST00000252444;0.163|
ENSG00000105379	ETFB	3	12.711	1.6668e-07	1.08148e-06	ENST00000309244	0.226307
ENSG00000089876	DHX32	2	10.6931	0.000814835	0.00300198	ENST00000284690	0.226276
ENSG00000182858	ALG12	3	12.5094	0.000862558	0.00316291	ENST00000330817	0.225691
ENSG00000226479	TMEM185B	1	6.93209	1.6327e-06	9.32685e-06	ENST00000426077	0.22559
ENSG00000142669	SH3BGRL3	2	13.1528	1.7454e-05	8.64027e-05	ENST00000270792	0.224901
ENSG00000119541	VPS4B	2	9.73259	0.000145769	0.000623886	ENST00000238497	0.224751
ENSG00000185344	ATP6V0A2	6	22.5499	0.00134226	0.00473392	ENST00000330342	0.223836
ENSG00000016391	CHDH	2	8.69814	0.000272292	0.00110688	ENST00000315251	0.22376
ENSG00000169976	SF3B5	1	7.89025	4.26118e-11	3.99501e-10	ENST00000367569	0.222642
ENSG00000144579	CTDSP1	9	29.3372	4.9517e-07	3.01412e-06	ENST00000273062	0.222614
ENSG00000197982	C1orf122	3	13.59	0.000146074	0.000624863	ENST00000468084	0.222535
ENSG00000204386	NEU1	4	17.2399	2.15368e-05	0.000105094	ENST00000375631	0.222503
ENSG00000082153	BZW1	10	54.7088	3.44373e-15	4.67364e-14	ENST00000409600	0.221483	ENST00000409226;0.191|
ENSG00000188070	C11orf95	2	8.51284	0.000105384	0.000461495	ENST00000433688	0.220393
ENSG00000180879	SSR4	9	35.0396	9.23201e-08	6.19551e-07	ENST00000370086	0.219472
ENSG00000099385	BCL7C	3	15.0909	4.68163e-07	2.85925e-06	ENST00000215115	0.217969
ENSG00000038210	PI4K2B	1	6.49717	0.000569659	0.00216872	ENST00000264864	0.217745
ENSG00000229117	RPL41	6	34.4554	3.3796e-11	3.20876e-10	ENST00000501597	0.21751	ENST00000546591;0.185|
ENSG00000116688	MFN2	4	20.5596	2.1381e-05	0.000104365	ENST00000235329	0.217254
ENSG00000118523	CTGF	1	6.73428	0.000127038	0.000548283	ENST00000367976	0.216581
ENSG00000175970	UNC119B	3	12.7126	1.49807e-06	8.57568e-06	ENST00000344651	0.215805
ENSG00000156411	ATP5MPL	7	28.1728	6.95219e-09	5.27513e-08	ENST00000286953	0.215524
ENSG00000204590	GNL1	5	27.2795	0.000188101	0.000789439	ENST00000376621	0.214768	ENST00000433809;0.18|
ENSG00000166860	ZBTB39	1	6.3223	0.000385589	0.00152299	ENST00000300101	0.213886
ENSG00000143093	STRIP1	4	15.766	0.000106127	0.000464378	ENST00000369795	0.21345
ENSG00000189114	BLOC1S3	2	10.4343	0.00132899	0.00469045	ENST00000433642	0.213176
ENSG00000150977	RILPL2	1	6.5931	6.70496e-05	0.000303403	ENST00000280571	0.212866
ENSG00000131871	SELENOS	5	19.7323	0.000479891	0.00185883	ENST00000526049	0.212734
ENSG00000224470	ATXN1L	1	7.52076	1.16967e-06	6.8024e-06	ENST00000427980	0.212275
ENSG00000125304	TM9SF2	2	13.3191	5.2691e-12	5.48781e-11	ENST00000376387	0.21119
ENSG00000198732	SMOC1	3	18.5006	3.12656e-06	1.71455e-05	ENST00000381280	0.211097	ENST00000361956;0.188|
ENSG00000168374	ARF4	4	14.9749	1.89004e-10	1.67185e-09	ENST00000303436	0.210759
ENSG00000189043	NDUFA4	4	21.6079	1.13184e-10	1.02489e-09	ENST00000482299	0.210375	ENST00000339600;0.208|
ENSG00000091640	SPAG7	4	19.7639	2.07057e-06	1.16581e-05	ENST00000206020	0.210372
ENSG00000164111	ANXA5	6	22.7809	1.07124e-10	9.71628e-10	ENST00000296511	0.210001
ENSG00000099940	SNAP29	3	14.4775	4.03906e-06	2.17932e-05	ENST00000215730	0.209997
ENSG00000137936	BCAR3	4	11.9378	0.00026402	0.00107538	ENST00000260502	0.208925
ENSG00000135040	NAA35	2	11.3518	0.000767721	0.00284434	ENST00000361671	0.208924
ENSG00000253797	UTP14C	1	6.39774	0.000758807	0.00281576	ENST00000521776	0.20807
ENSG00000167202	TBC1D2B	3	11.465	0.000923876	0.00337121	ENST00000300584	0.207902
ENSG00000104228	TRIM35	3	12.0453	0.00121062	0.00430849	ENST00000305364	0.207514
ENSG00000163840	DTX3L	1	6.22897	0.00112699	0.00403707	ENST00000296161	0.207373
ENSG00000090470	PDCD7	1	6.76991	4.68219e-05	0.000217809	ENST00000204549	0.206785
ENSG00000061273	HDAC7	9	35.8931	0.000383376	0.00151461	ENST00000354334	0.205061
ENSG00000094804	CDC6	3	16.8409	2.79555e-07	1.76034e-06	ENST00000209728	0.204983
ENSG00000184983	NDUFA6	3	15.8842	6.43344e-06	3.37915e-05	ENST00000602404	0.204929
ENSG00000143570	SLC39A1	6	28.1844	4.10205e-07	2.52499e-06	ENST00000356205	0.204312
ENSG00000127399	LRRC61	3	11.2924	0.00018522	0.00077834	ENST00000359623	0.203911
ENSG00000113194	FAF2	3	11.8342	7.09089e-11	6.52512e-10	ENST00000261942	0.203906
ENSG00000186834	HEXIM1	1	7.86722	2.37235e-09	1.88447e-08	ENST00000332499	0.203777
ENSG00000135677	GNS	5	24.0103	4.73108e-06	2.5278e-05	ENST00000258145	0.203532
ENSG00000145337	PYURF	1	7.39086	3.76699e-07	2.33185e-06	ENST00000273968	0.203006
ENSG00000116096	SPR	2	10.6451	1.07331e-07	7.13586e-07	ENST00000234454	0.202857
ENSG00000184840	TMED9	4	14.3936	3.86553e-11	3.6386e-10	ENST00000332598	0.2011
ENSG00000132182	NUP210	2	11.3758	0.0011341	0.00405998	ENST00000254508	0.20046
ENSG00000123728	RAP2C	2	11.4731	0.000227557	0.000940144	ENST00000342983	0.200376
ENSG00000052841	TTC17	9	30.1087	0.000392089	0.0015468	ENST00000299240	0.200299	ENST00000039989;0.16|
ENSG00000178988	MRFAP1L1	2	11.8284	4.95841e-05	0.000229618	ENST00000320848	0.198044
ENSG00000160888	IER2	3	19.3574	0.00025394	0.00103741	ENST00000292433	0.197863
ENSG00000127022	CANX	9	37.3924	1.31943e-07	8.6705e-07	ENST00000247461	0.197328	ENST00000504734;0.165|
ENSG00000180340	FZD2	1	6.972	0.00016033	0.000680885	ENST00000315323	0.196095
ENSG00000177613	CSTF2T	1	7.32212	2.84012e-06	1.56636e-05	ENST00000331173	0.194706
ENSG00000145050	MANF	4	19.4743	5.27839e-06	2.80843e-05	ENST00000528157	0.194196
ENSG00000196396	PTPN1	2	14.367	0.000289433	0.00116933	ENST00000371621	0.194125
ENSG00000096746	HNRNPH3	9	47.8718	0.000201564	0.000841858	ENST00000467249	0.192377
ENSG00000138801	PAPSS1	2	8.55638	4.4193e-05	0.000206397	ENST00000265174	0.192127
ENSG00000166135	HIF1AN	3	16.8279	9.25807e-05	0.000408254	ENST00000299163	0.191021
ENSG00000162783	IER5	1	7.1183	1.92068e-05	9.43972e-05	ENST00000367577	0.190304
ENSG00000155368	DBI	7	20.3488	3.87008e-06	2.0964e-05	ENST00000355857	0.189867
ENSG00000065970	FOXJ2	2	8.60188	0.000547015	0.00208977	ENST00000162391	0.18982
ENSG00000161021	MAML1	1	7.93872	3.8385e-06	2.08148e-05	ENST00000292599	0.18936
ENSG00000196961	AP2A1	6	22.016	2.43319e-05	0.000117824	ENST00000354293	0.188145
ENSG00000100395	L3MBTL2	5	15.3407	1.80355e-06	1.02247e-05	ENST00000216237	0.188048
ENSG00000135446	CDK4	12	55.8109	2.70394e-06	1.4998e-05	ENST00000257904	0.186505
ENSG00000055211	GINM1	1	6.44334	0.00130948	0.00463222	ENST00000367419	0.185837
ENSG00000177971	IMP3	1	7.57851	5.14377e-07	3.11833e-06	ENST00000403490	0.185312
ENSG00000144909	OSBPL11	1	6.97388	0.000820981	0.00302123	ENST00000296220	0.185191
ENSG00000163170	BOLA3	3	15.1428	4.13439e-05	0.000193641	ENST00000327428	0.183961
ENSG00000120437	ACAT2	3	19.8674	0.000326015	0.00130493	ENST00000367048	0.183762
ENSG00000112695	COX7A2	7	35.9437	0.0012651	0.00448585	ENST00000370089	0.183008
ENSG00000099203	TMED1	2	10.6416	0.000942027	0.00343439	ENST00000214869	0.182338
ENSG00000163808	KIF15	3	13.5048	0.00106508	0.0038362	ENST00000326047	0.18197
ENSG00000111775	COX6A1	3	12.4982	1.99024e-09	1.59559e-08	ENST00000229379	0.181396
ENSG00000147065	MSN	1	9.577	7.09948e-10	5.95914e-09	ENST00000360270	0.181295
ENSG00000159459	UBR1	2	10.6469	0.000138581	0.000595135	ENST00000290650	0.181255
ENSG00000126247	CAPNS1	8	39.4038	1.75332e-13	2.07607e-12	ENST00000590049	0.181132	ENST00000629983;0.177|
ENSG00000168140	VASN	1	7.61341	0.000434014	0.00169511	ENST00000304735	0.180725
ENSG00000170445	HARS	12	43.1095	2.39015e-07	1.52138e-06	ENST00000644191	0.180682
ENSG00000106803	SEC61B	3	10.9028	4.37073e-05	0.000204245	ENST00000223641	0.180195
ENSG00000134910	STT3A	7	34.5686	0.000120894	0.000524108	ENST00000531491	0.180178
ENSG00000204308	RNF5	1	7.7438	3.60581e-07	2.24305e-06	ENST00000375094	0.178961
ENSG00000181649	PHLDA2	2	11.8018	0.000128082	0.000552354	ENST00000645523	0.17417
ENSG00000169641	LUZP1	2	11.9571	6.72415e-07	4.03327e-06	ENST00000418342	0.172319
ENSG00000161036	LRWD1	7	22.6287	0.000302944	0.00121942	ENST00000292616	0.171302
ENSG00000112414	ADGRG6	4	13.6325	0.000286192	0.0011588	ENST00000230173	0.171011
ENSG00000213593	TMX2	7	31.887	0.00123524	0.00439229	ENST00000278422	0.170934
ENSG00000115993	TRAK2	1	8.15725	8.94494e-05	0.000395295	ENST00000332624	0.170751
ENSG00000129460	NGDN	3	12.4315	0.000978789	0.00355501	ENST00000408901	0.17052
ENSG00000135334	AKIRIN2	2	9.86565	0.000202625	0.000845856	ENST00000257787	0.169895
ENSG00000198736	MSRB1	1	6.90328	0.000387175	0.00152852	ENST00000361871	0.16971
ENSG00000168268	NT5DC2	13	40.5169	1.87203e-05	9.21162e-05	ENST00000422318	0.169534
ENSG00000159176	CSRP1	9	33.5783	1.0204e-06	5.98937e-06	ENST00000340006	0.168729
ENSG00000205581	HMGN1	15	48.3114	0.000117055	0.000508271	ENST00000380749	0.168174
ENSG00000123374	CDK2	9	38.7293	0.00105226	0.00379751	ENST00000266970	0.166916
ENSG00000146109	ABT1	1	7.39714	2.75007e-05	0.000131925	ENST00000274849	0.166187
ENSG00000133789	SWAP70	3	18.0357	0.000336772	0.00134472	ENST00000318950	0.165841
ENSG00000182224	CYB5D1	4	13.5862	0.00103677	0.00374571	ENST00000332439	0.165785
ENSG00000130303	BST2	3	13.3113	5.58411e-06	2.95857e-05	ENST00000252593	0.164978
ENSG00000168040	FADD	1	7.31196	5.39689e-05	0.000248872	ENST00000301838	0.16481
ENSG00000173207	CKS1B	4	21.2212	8.72311e-07	5.15884e-06	ENST00000308987	0.164795
ENSG00000179041	RRS1	1	7.62455	7.22379e-06	3.76182e-05	ENST00000320270	0.163517
ENSG00000136159	NUDT15	1	6.7906	0.00126847	0.00449596	ENST00000258662	0.16329
ENSG00000134970	TMED7	2	10.4769	0.00137392	0.00483831	ENST00000456936	0.160971
ENSG00000198805	PNP	4	16.839	7.45395e-06	3.87553e-05	ENST00000361505	0.158485
ENSG00000135390	ATP5MC2	5	22.8417	5.4222e-06	2.87836e-05	ENST00000602871	0.157859
ENSG00000149658	YTHDF1	2	11.1356	3.22748e-06	1.76753e-05	ENST00000370339	0.15534
ENSG00000139726	DENR	2	10.5807	8.78817e-06	4.52912e-05	ENST00000280557	0.154993
ENSG00000163956	LRPAP1	4	25.5136	0.00141773	0.00497446	ENST00000500728	0.154486
ENSG00000177370	TIMM22	1	7.28029	0.000205328	0.000855405	ENST00000327158	0.153909
ENSG00000137547	MRPL15	1	7.75063	1.35405e-05	6.80379e-05	ENST00000260102	0.153898
ENSG00000164024	METAP1	5	17.2728	0.000465469	0.00180765	ENST00000296411	0.153624
ENSG00000196411	EPHB4	5	24.3751	0.000660422	0.00247979	ENST00000358173	0.151285
ENSG00000125633	CCDC93	3	12.113	0.00140144	0.00492571	ENST00000376300	0.146041
ENSG00000114850	SSR3	5	25.4732	6.20055e-06	3.26518e-05	ENST00000265044	0.144759
ENSG00000213719	CLIC1	3	22.4636	0.000131137	0.000564492	ENST00000375784	0.144668
ENSG00000137815	RTF1	3	13.8041	0.000144047	0.000617316	ENST00000389629	0.143734
ENSG00000101337	TM9SF4	5	18.8268	0.000981269	0.00356244	ENST00000398022	0.141445
ENSG00000259956	RBM15B	1	8.26006	3.52107e-06	1.91936e-05	ENST00000563281	0.141277
ENSG00000168092	PAFAH1B2	3	11.7062	0.0011933	0.00425145	ENST00000527958	0.139545
ENSG00000166794	PPIB	2	12.4205	3.00711e-07	1.88777e-06	ENST00000300026	0.139505
ENSG00000130309	COLGALT1	4	21.7955	6.87544e-06	3.59751e-05	ENST00000252599	0.138694
ENSG00000111481	COPZ1	8	34.9955	0.000350551	0.00139519	ENST00000262061	0.137946
ENSG00000178913	TAF7	1	8.21218	1.03363e-05	5.26589e-05	ENST00000313368	0.137133
ENSG00000067057	PFKP	5	23.2315	0.000142771	0.000612167	ENST00000381125	0.136398
ENSG00000039560	RAI14	5	20.5594	0.00021412	0.000889103	ENST00000265109	0.135862
ENSG00000182952	HMGN4	1	7.53329	0.000349049	0.00139002	ENST00000377575	0.135109
ENSG00000277443	MARCKS	1	7.94726	3.6745e-05	0.000173088	ENST00000612661	0.13509
ENSG00000168282	MGAT2	1	7.46151	0.00052778	0.00202428	ENST00000305386	0.134283
ENSG00000134153	EMC7	2	10.3301	0.000534008	0.00204546	ENST00000256545	0.134176
ENSG00000197043	ANXA6	4	18.5969	0.000247862	0.00101561	ENST00000354546	0.132549
ENSG00000149357	LAMTOR1	3	14.8259	3.96828e-05	0.000186286	ENST00000278671	0.131318
ENSG00000086061	DNAJA1	2	11.933	2.29752e-05	0.000111847	ENST00000330899	0.128945
ENSG00000163902	RPN1	1	9.14867	1.03789e-05	5.28264e-05	ENST00000296255	0.12572
ENSG00000078808	SDF4	6	32.1885	0.00057679	0.00219434	ENST00000360001	0.125019
ENSG00000173545	ZNF622	1	7.96302	0.000183148	0.000770617	ENST00000308683	0.12471
ENSG00000137312	FLOT1	12	43.4498	1.18567e-06	6.88325e-06	ENST00000376389	0.120932
ENSG00000186350	RXRA	3	16.0154	0.000513259	0.00197366	ENST00000356384	0.120009
ENSG00000137161	CNPY3	2	9.42347	0.00129098	0.00457071	ENST00000372836	0.114512
ENSG00000176340	COX8A	1	8.96537	4.80028e-05	0.000222987	ENST00000314133	0.113129
ENSG00000108829	LRRC59	1	9.35892	0.000982818	0.00356727	ENST00000225972	0.0912318
ENSG00000117399	CDC20	4	19.6904	0.000929941	0.00339183	ENST00000310955	-0.0981346
ENSG00000102172	SMS	3	18.8621	4.4465e-05	0.000207609	ENST00000404933	-0.109255
ENSG00000142089	IFITM3	3	14.3516	0.000418302	0.00164194	ENST00000399808	-0.109939
ENSG00000115241	PPM1G	2	11.7681	4.65973e-05	0.000216887	ENST00000344034	-0.113594
ENSG00000196715	VKORC1L1	2	13.1326	0.000438187	0.00171019	ENST00000360768	-0.114019
ENSG00000140264	SERF2	11	60.8134	0.000546099	0.00208675	ENST00000409617	-0.119341
ENSG00000060491	OGFR	3	15.0117	0.000833262	0.003063	ENST00000290291	-0.120151
ENSG00000126216	TUBGCP3	6	26.6822	0.00017213	0.000726118	ENST00000261965	-0.120332
ENSG00000101856	PGRMC1	2	10.9933	6.01555e-05	0.000274779	ENST00000217971	-0.122548
ENSG00000100220	RTCB	1	8.47436	2.33647e-05	0.000113609	ENST00000216038	-0.124287
ENSG00000164587	RPS14	7	38.6513	0.00024263	0.000996657	ENST00000312037	-0.124506	ENST00000407193;-0.1|
[truncated: 2,440 more rows]

## Sheet: HeLa_AS_suppa2
event_id	event_type	gene_name	dPSI	pval	tx_TPM
ENSG00000100416;AF:22:46335745:46335846-46337779:46335958:46336106-46337779:+	AF	TRMU	1	0	3.48183
ENSG00000108666;AF:17:32341284-32341863:32341901:32341284-32342000:32342170:-	AF	C17orf75	1	0	1.48709
ENSG00000164418;SE:6:102055580-102065797:102065928-102068347:+	SE	GRIK2	1	0	0.515541
ENSG00000186522;SE:2:109574767-109585126:109585321-109613798:-	SE	40422	1	0	0.638061
ENSG00000124067;AF:16:67963559-67966753:67966878:67963559-67968439:67968469:-	AF	SLC12A4	0.956767	0.024975	4.86551
ENSG00000079805;AL:19:10830378-10830978:10831895:10830378-10832992:10833488:+	AL	DNM2	0.956659	0	6.55038
ENSG00000124067;AF:16:67963559-67966753:67966878:67963559-67968439:67968654:-	AF	SLC12A4	0.92144	0.0499501	4.52654
ENSG00000148248;AL:9:133361450:133363759-133364840:133363795:133363892-133364840:-	AL	SURF4	0.902543	0.002331	6.40058
ENSG00000134986;AF:5:111757179-111757329:111757409:111757179-111757562:111757633:-	AF	NREP	0.750907	0.0362138	8.91975
ENSG00000151718;AF:4:183193615:183193708-183207953:183203516:183203603-183207953:+	AF	WWC2	0.723039	0.012987	2.54754
ENSG00000108953;SE:17:1345499-1364859:1365058-1400047:-	SE	YWHAE	0.72026	0.0174825	6.04285
ENSG00000112096;AF:6:159692863-159726852:159726944:159692863-159745130:159745186:-	AF	SOD2	0.715031	0	8.00126
ENSG00000103111;SE:16:77191258-77191476:77191633-77194335:+	SE	MON1B	0.694423	0.020979	4.33321
ENSG00000112096;AF:6:159692863-159727266:159727357:159692863-159745130:159745186:-	AF	SOD2	0.693637	0.014985	8.70827
ENSG00000250073;AF:11:124759129:124759413-124764729:124762431:124762475-124764729:+	AF	AP000866.2	0.689321	0.044955	0.808183
ENSG00000124067;AF:16:67963559-67966753:67966878:67963559-67968439:67968553:-	AF	SLC12A4	0.688466	0.0333	6.94214
ENSG00000184986;AF:14:105526603:105526653-105528722:105528624:105528661-105528722:+	AF	TMEM121	0.666667	0.011988	2.42747
ENSG00000134986;AF:5:111757179-111757329:111757409:111757179-111757562:111757724:-	AF	NREP	0.665073	0.0362138	9.4393
ENSG00000110651;AF:11:2384650:2384682-2390412:2386086:2386639-2390412:+	AF	CD81	0.663946	0.024975	14.4701
ENSG00000121152;SE:2:96335848-96341392:96341894-96342050:+	SE	NCAPH	0.663333	0.025974	4.07727
ENSG00000110651;AF:11:2384650:2384682-2390412:2390103:2390183-2390412:+	AF	CD81	0.659294	0.02997	14.4813
ENSG00000115317;SE:2:74529912-74530461:74530512-74530617:+	SE	HTRA2	0.65188	0.0494505	13.889
ENSG00000106608;SE:7:43887485-43887790:43887811-43906562:-	SE	URGCP	0.64026	0.014985	10.3216
ENSG00000112096;AF:6:159692863-159693145:159693328:159692863-159745130:159745186:-	AF	SOD2	0.639842	0.01998	7.40753
ENSG00000196754;AF:1:153563887-153565506:153565542:153563887-153567844:153567890:-	AF	S100A2	0.635597	0.0035964	9.67975
ENSG00000204356;RI:6:31954555:31954802-31955059:31955096:-	RI	NELFE	0.604017	0.02997	9.12736
ENSG00000121152;SE:2:96335848-96341714:96341894-96342050:+	SE	NCAPH	0.584379	0.01998	4.56232
ENSG00000079805;AL:19:10830378-10830978:10831895:10830378-10832304:10833484:+	AL	DNM2	0.570264	0.012654	12.2406
ENSG00000196754;AF:1:153563887-153566702:153566755:153563887-153567844:153567890:-	AF	S100A2	0.561773	0	38.413
ENSG00000127948;AF:7:75915164:75915179-75953989:75915182:75915209-75953989:+	AF	POR	0.560918	0.034965	9.14752
ENSG00000214274;AF:14:20684177:20684758-20693547:20688773:20688874-20693547:+	AF	ANG	0.554118	0.032967	1.52874
ENSG00000106608;SE:7:43887485-43887790:43887816-43906562:-	SE	URGCP	0.550675	0.0274725	7.2425
ENSG00000112096;AF:6:159692863-159727129:159727353:159692863-159745130:159745186:-	AF	SOD2	0.54545	0.0214072	8.06332
ENSG00000074219;AF:19:49360081-49361396:49361495:49360081-49362333:49362382:-	AF	TEAD2	0.528812	0.025974	4.87957
ENSG00000127837;AF:2:218269534-218269659:218269710:218269534-218269966:218270088:-	AF	AAMP	0.527191	0.0217283	6.39758
ENSG00000173218;AF:1:115641953:115642086-115651277:115642629:115642706-115651277:+	AF	VANGL1	0.526345	0.00499501	5.5962
ENSG00000214413;AF:10:110918213-110918845:110918936:110918213-110919121:110919182:-	AF	BBIP1	0.522969	0.0424575	5.11631
ENSG00000122958;MX:10:69133047-69157007:69157163-69162406:69133047-69158047:69158211-69162406:+	MX	VPS26A	0.522695	0.0314685	7.36316
ENSG00000165609;AL:10:12167576:12167811-12170717:12169722:12170156-12170717:-	AL	NUDT5	0.516197	0.023976	5.32661
ENSG00000125676;AL:X:123601880:123603748-123610918:123610198:123610293-123610918:-	AL	THOC2	0.503815	0.047952	6.13011
ENSG00000105393;AF:19:17267502:17267527-17268756:17268559:17268664-17268756:+	AF	BABAM1	0.496424	0.0404595	8.12088
ENSG00000125676;AL:X:123603449:123603748-123610918:123610198:123610293-123610918:-	AL	THOC2	0.496277	0.047952	6.45193
ENSG00000074219;AF:19:49360081-49361396:49361495:49360081-49362329:49362407:-	AF	TEAD2	0.488077	0.025974	4.70074
ENSG00000124067;AF:16:67963559-67966753:67966878:67963559-67968439:67968694:-	AF	SLC12A4	0.463827	0.0333	11.1045
ENSG00000073921;AF:11:86031611-86068651:86069059:86031611-86069720:86069882:-	AF	PICALM	0.453984	0.0314685	11.8805
ENSG00000196754;AF:1:153563887-153565506:153565865:153563887-153567844:153567890:-	AF	S100A2	0.439549	0	28.5338
ENSG00000099864;SE:19:736078-740352:740483-746285:+	SE	PALM	0.431354	0.027972	10.4846
ENSG00000273841;AF:5:69366595-69367839:69367909:69366595-69369387:69369477:-	AF	TAF9	0.414887	0.047619	6.82167
ENSG00000172366;AF:16:636903:636945-647417:645126:646608-647417:+	AF	MCRIP2	0.408651	0.03996	10.4485
ENSG00000162073;AF:16:2969558:2969840-2971515:2970978:2971378-2971515:+	AF	PAQR4	0.405721	0.0262238	5.84659
ENSG00000139436;SE:12:109939247-109945260:109945349-109947256:-	SE	GIT2	0.397844	0.0224775	12.1573
ENSG00000273841;AF:5:69366595-69367839:69367909:69366595-69369165:69369316:-	AF	TAF9	0.395832	0.047619	6.29255
ENSG00000214413;AF:10:110918213-110918845:110918936:110918213-110919121:110919274:-	AF	BBIP1	0.39406	0.0424575	8.69416
ENSG00000216895;AF:7:155643604-155644214:155644406:155643604-155645131:155645205:-	AF	AC009403.1	0.388159	0.045954	5.25481
ENSG00000175445;AF:8:19901717:19901791-19948180:19939372:19939528-19948180:+	AF	LPL	0.387178	0.01332	10.3802
ENSG00000198843;AF:3:150602875:150603004-150622385:150603336:150603686-150622385:+	AF	SELENOT	0.386178	0.013986	11.0495
ENSG00000070087;AF:3:149968550-149970725:149970925:149968550-149971153:149971213:-	AF	PFN2	0.382952	0.0296703	22.081
ENSG00000090615;AF:12:132822311-132828327:132828702:132822311-132828803:132828840:-	AF	GOLGA3	0.382811	0.024975	6.82177
ENSG00000175445;AF:8:19901717:19901791-19948180:19939256:19939528-19948180:+	AF	LPL	0.379739	0.01332	10.2989
ENSG00000163312;SE:4:83446086-83446835:83447035-83448783:-	SE	HELQ	0.378794	0.044955	3.88542
ENSG00000165905;RI:11:45922821:45922964-45923058:45923167:+	RI	LARGE2	0.369798	0.0424575	4.27901
ENSG00000105223;SE:19:40348768-40365718:40365930-40366419:+	SE	PLD3	0.367697	0.010989	19.1171
ENSG00000134308;AF:2:9591515-9620642:9620701:9591515-9630159:9630616:-	AF	YWHAQ	0.364098	0.001998	24.9544
ENSG00000198081;AF:18:5294001-5295813:5296040:5294001-5297012:5297053:-	AF	ZBTB14	0.362244	0.047286	5.81975
ENSG00000070404;AF:19:680034:680489-681333:680707:680879-681333:+	AF	FSTL3	0.356284	0.0374625	10.6588
ENSG00000111206;SE:12:2864752-2865355:2865399-2866393:-	SE	FOXM1	0.354601	0	77.3657
ENSG00000141480;SE:17:4710744-4715973:4716033-4716147:+	SE	ARRB2	0.349659	0.025974	15.1553
ENSG00000135446;AF:12:57751342-57751500:57751877:57751342-57752175:57752322:-	AF	CDK4	0.349236	0.00999001	44.5005
ENSG00000250337;AL:5:27475695-27484926:27486146:27475695-27494235:27494318:+	AL	PURPL	0.334527	0.011988	13.6445
ENSG00000198081;AF:18:5294001-5295652:5295702:5294001-5297012:5297053:-	AF	ZBTB14	0.333333	0.047286	5.77447
ENSG00000112096;AF:6:159692863-159693145:159693278:159692863-159745130:159745186:-	AF	SOD2	0.329176	0.01998	15.1541
ENSG00000177663;SE:22:17085229-17097062:17097086-17097797:+	SE	IL17RA	0.328225	0.03996	6.30327
ENSG00000134287;AF:12:48941188-48956098:48956440:48941188-48956985:48957069:-	AF	ARF3	0.327757	0.032967	17.9198
ENSG00000134287;SE:12:48941188-48956098:48956350-48956985:-	SE	ARF3	0.32755	0.0370879	13.1154
ENSG00000108953;AL:17:1344855:1345499-1400047:1364748:1365058-1400047:-	AL	YWHAE	0.327065	0.0104895	74.9278
ENSG00000255717;MX:11:62853833-62854018:62854064-62855133:62853833-62854519:62854551-62855133:-	MX	SNHG1	0.32593	0.016983	25.8707
ENSG00000109775;AL:4:185399540:185400478-185403494:185402262:185402344-185403494:-	AL	UFSP2	0.324985	0.041958	4.14499
ENSG00000273841;AF:5:69366595-69367839:69367909:69366595-69369657:69370013:-	AF	TAF9	0.324301	0.047619	8.32155
ENSG00000185883;AF:16:2513976:2514129-2519218:2514294:2514397-2519218:+	AF	ATP6V0C	0.316277	0.02997	14.6949
ENSG00000257727;AF:12:56314966-56315130:56315206:56314966-56315821:56315930:-	AF	CNPY2	0.315415	0.017982	21.5901
ENSG00000198081;AF:18:5294001-5294801:5294824:5294001-5297012:5297053:-	AF	ZBTB14	0.31485	0.047286	4.70433
ENSG00000138119;SE:10:93389154-93392917:93392955-93396142:-	SE	MYOF	0.311601	0	55.5307
ENSG00000070087;AF:3:149968550-149970619:149970735:149968550-149971153:149971213:-	AF	PFN2	0.30917	0.0296703	20.9614
ENSG00000105223;AF:19:40348690:40348768-40365718:40359642:40359695-40365718:+	AF	PLD3	0.30853	0	37.1255
ENSG00000117308;AF:1:23799436-23800387:23800402:23799436-23800712:23800804:-	AF	GALE	0.307412	0.026973	27.8781
ENSG00000233024;SE:16:18368386-18372578:18372854-18374832:-	SE	AC126755.2	0.304544	0.017982	6.14102
ENSG00000174442;SE:15:66505391-66508841:66508892-66513988:+	SE	ZWILCH	0.304027	0.027972	16.9482
ENSG00000066322;AF:1:43365623-43367486:43367738:43365623-43367915:43367999:-	AF	ELOVL1	0.299319	0	29.9948
ENSG00000075413;AF:14:103385411:103385697-103405076:103385860:103386080-103405076:+	AF	MARK3	0.296136	0.0402098	16.2787
ENSG00000164331;SE:5:73557640-73561130:73561288-73562593:-	SE	ANKRA2	0.295756	0.0464535	3.34621
ENSG00000171621;AF:1:9292880:9293071-9355743:9294528:9294594-9355743:+	AF	SPSB1	0.294479	0.036963	6.32655
ENSG00000113356;AF:5:90474261:90474318-90485525:90474864:90475020-90485525:+	AF	POLR3G	0.293284	0.033966	12.0078
ENSG00000178585;AF:1:9877989-9878140:9878176:9877989-9910095:9910336:-	AF	CTNNBIP1	0.290585	0.0434565	9.45568
ENSG00000198467;AL:9:35681992:35682904-35684246:35682926:35683241-35684246:-	AL	TPM2	0.280479	0.00909091	21.2921
ENSG00000132359;SE:17:2957794-2962670:2962714-2963430:+	SE	RAP1GAP2	0.277776	0.00799201	15.4721
ENSG00000213585;AL:5:133980729:133980956-133990855:133988788:133989243-133990855:-	AL	VDAC1	0.277647	0.021312	10.1339
ENSG00000144959;SE:3:172645692-172647862:172648114-172710847:-	SE	NCEH1	0.275252	0.0404595	4.06939
ENSG00000144579;AF:2:218401062:218401115-218401564:218401168:218401215-218401564:+	AF	CTDSP1	0.273657	0.034965	19.0843
ENSG00000092841;SE:12:56158711-56159587:56159622-56159975:+	SE	MYL6	0.27194	0.00474525	105.017
ENSG00000221988;AF:6:32153523:32153636-32154587:32153999:32154404-32154587:+	AF	PPT2	0.271581	0.014985	41.3199
ENSG00000105974;AF:7:116525982:116526061-116526525:116526277:116526388-116526525:+	AF	CAV1	0.271338	0.043956	14.4135
ENSG00000144959;SE:3:172645692-172647886:172648114-172710847:-	SE	NCEH1	0.271074	0.0404595	4.62319
ENSG00000112149;AF:6:14117256:14117299-14117950:14117641:14117848-14117950:+	AF	CD83	0.269025	0.00999001	10.664
ENSG00000137216;SE:6:44135096-44135328:44135366-44136349:+	SE	TMEM63B	0.268115	0.0384615	16.1832
ENSG00000221988;AF:6:32153523:32153636-32154587:32154138:32154246-32154587:+	AF	PPT2	0.267711	0.02997	30.219
ENSG00000234127;SE:6:30199153-30201035:30201138-30213305:-	SE	TRIM26	0.267591	0.0274725	9.10494
ENSG00000132485;AL:1:71065087:71065137-71066776:71065719:71065752-71066776:-	AL	ZRANB2	0.267551	0.013986	27.6324
ENSG00000076984;SE:19:7904068-7905808:7905855-7909755:+	SE	MAP2K7	0.260922	0.0104895	24.2791
ENSG00000143252;SE:1:161314425-161323614:161323670-161340594:+	SE	SDHC	0.257366	0.01998	22.5969
ENSG00000174939;SE:16:29905959-29906079:29906127-29919531:+	SE	ASPHD1	0.254062	0.0224775	6.854
ENSG00000221988;AF:6:32153523:32153636-32154587:32154095:32154394-32154587:+	AF	PPT2	0.253575	0.0324675	29.2166
ENSG00000184743;AF:11:63659252-63671290:63671612:63659252-63671636:63671909:-	AF	ATL3	0.252744	0.0104895	28.6576
ENSG00000115365;AF:2:210476412-210476647:210476705:210476412-210476722:210476775:-	AF	LANCL1	0.24854	0.0314685	22.0289
ENSG00000113732;AL:5:172994822-173020238:173020557:172994822-173034399:173034884:+	AL	ATP6V0E1	0.247002	0.00799201	26.6734
ENSG00000082153;AF:2:200811923:200811990-200813208:200812989:200813050-200813208:+	AF	BZW1	0.241541	0.00899101	89.7683
ENSG00000145390;SE:4:119261864-119266300:119266333-119267320:+	SE	USP53	0.241241	0.0494505	8.23231
ENSG00000164924;AF:8:100948900-100952850:100952993:100948900-100953269:100953341:-	AF	YWHAZ	0.239307	0	55.1148
ENSG00000134815;SE:19:47376560-47376915:47376989-47377100:+	SE	DHX34	0.236534	0.016983	18.3772
ENSG00000196498;SE:12:124326370-124327547:124327633-124330845:-	SE	NCOR2	0.2305	0.03996	14.0539
ENSG00000070831;AF:1:22052627:22052868-22078429:22053297:22053433-22078429:+	AF	CDC42	0.230469	0.026973	41.4213
ENSG00000113356;AF:5:90474261:90474318-90485525:90474895:90475020-90485525:+	AF	POLR3G	0.228728	0.033966	16.2775
ENSG00000179195;SE:12:123974020-123988046:123988138-124011381:+	SE	ZNF664	0.223869	0.0357143	27.257
ENSG00000153827;AF:2:229880128-229921564:229921662:229880128-229921880:229921952:-	AF	TRIP12	0.222331	0.0442634	8.29091
ENSG00000197694;SE:9:128591625-128592983:128593042-128594175:+	SE	SPTAN1	0.219537	0	114.113
ENSG00000079805;MX:19:10795439-10796061:10796199-10798486:10795439-10797380:10797518-10798486:+	MX	DNM2	0.21657	0	91.273
ENSG00000121152;SE:2:96335848-96341675:96341894-96342050:+	SE	NCAPH	0.215854	0.01998	17.57
ENSG00000087263;AL:16:56458594-56462534:56462628:56458594-56466152:56466268:+	AL	OGFOD1	0.21421	0.044955	15.3219
ENSG00000182979;SE:14:105466578-105466707:105466742-105469467:+	SE	MTA1	0.213645	0.011988	71.1948
ENSG00000196154;SE:1:153544809-153545470:153545518-153545753:-	SE	S100A4	0.212617	0	138.851
ENSG00000165905;SE:11:45924889-45926039:45926151-45926222:+	SE	LARGE2	0.212572	0.0424575	11.3154
ENSG00000112096;AF:6:159692863-159693145:159693241:159692863-159745130:159745186:-	AF	SOD2	0.212537	0.01998	28.6618
ENSG00000107957;SE:10:103617314-103622470:103622553-103627089:-	SE	SH3PXD2A	0.212415	0.00599401	31.7825
ENSG00000070087;AL:3:149965713:149966264-149968358:149966285:149966586-149968358:-	AL	PFN2	0.210646	0.0296703	29.1193
ENSG00000135318;SE:6:85489599-85490508:85490657-85491977:+	SE	NT5E	0.209142	0.0434565	20.1037
ENSG00000213585;AF:5:133993018-134004647:134004692:133993018-134004895:134005133:-	AF	VDAC1	0.208994	0.021312	12.056
ENSG00000130558;AF:9:135075520:135075802-135090195:135087260:135087442-135090195:+	AF	OLFM1	0.208663	0.023976	73.1707
ENSG00000147679;AL:8:116770366-116771456:116774690:116770366-116779483:116779586:+	AL	UTP23	0.208541	0.038961	13.9391
ENSG00000104899;SE:19:2249744-2250337:2250479-2250652:+	SE	AMH	0.205932	0.0424575	6.08001
ENSG00000070831;AF:1:22052707:22052742-22078429:22053297:22053433-22078429:+	AF	CDC42	0.203337	0.026973	18.0047
ENSG00000125691;AF:17:38853105-38853359:38853424:38853105-38853698:38853737:-	AF	RPL23	0.202609	0	117.293
ENSG00000143924;SE:2:42256630-42261121:42261294-42263178:+	SE	EML4	0.201153	0.0314685	14.6673
ENSG00000213463;SE:14:70375771-70388470:70388606-70416900:-	SE	SYNJ2BP	0.201148	0.0174825	11.6314
ENSG00000161526;MX:17:75667478-75668516:75668625-75693440:75667478-75671816:75671863-75693440:+	MX	SAP30BP	0.194851	0.044955	16.1602
ENSG00000072274;AL:3:196027183:196027260-196053418:196049476:196052184-196053418:-	AL	TFRC	0.193288	0.014985	29.9091
ENSG00000166451;SE:16:81014181-81017758:81017834-81020100:+	SE	CENPN	0.191145	0.017982	42.4627
ENSG00000104765;AF:8:26382898:26383230-26391243:26383378:26383478-26391243:+	AF	BNIP3L	0.188823	0.035964	32.4468
ENSG00000086232;AL:7:6046723:6047091-6048807:6047204:6047246-6048807:-	AL	EIF2AK1	0.18792	0.033966	13.0086
ENSG00000111275;SE:12:111767096-111775605:111775720-111781918:+	SE	ALDH2	0.186005	0.0464535	10.7112
ENSG00000183283;AL:12:51241116-51242330:51243931:51241116-51246061:51246717:+	AL	DAZAP2	0.185673	0.036963	59.3944
ENSG00000134283;SE:12:42375074-42384940:42384996-42387456:+	SE	PPHLN1	0.182562	0.044955	81.6443
ENSG00000074219;AF:19:49360081-49361396:49361495:49360081-49362373:49362457:-	AF	TEAD2	0.179278	0.041292	16.0205
ENSG00000114209;AF:3:167720273-167734459:167734482:167720273-167734806:167734930:-	AF	PDCD10	0.179196	0.0224775	52.3929
ENSG00000196419;AF:22:41621295:41621345-41621990:41621461:41621591-41621990:+	AF	XRCC6	0.179029	0.0024975	93.1349
ENSG00000145901;AF:5:151065131-151080880:151081084:151065131-151087085:151087158:-	AF	TNIP1	0.178847	0.044955	29.6552
ENSG00000145901;AF:5:151065131-151080880:151081074:151065131-151087085:151087158:-	AF	TNIP1	0.173537	0.044955	28.2123
ENSG00000130066;SE:X:23783883-23784294:23784403-23785328:+	SE	SAT1	0.172494	0.015984	26.5848
ENSG00000198951;RI:22:42070282:42070366-42070763:42070830:-	RI	NAGA	0.170868	0.0184815	13.4526
ENSG00000139163;SE:12:22673660-22682281:22682339-22684483:+	SE	ETNK1	0.169308	0.0414585	8.45929
ENSG00000187079;SE:11:12864900-12878889:12878900-12879708:+	SE	TEAD1	0.169116	0.0374625	20.9018
ENSG00000100934;AF:14:39096139-39103032:39103235:39096139-39103593:39103652:-	AF	SEC23A	0.167917	0.014985	28.9773
ENSG00000161526;SE:17:75667478-75668516:75668625-75671816:+	SE	SAP30BP	0.16768	0.034965	38.6651
ENSG00000130699;AF:20:62014707-62064305:62064366:62014707-62064451:62065810:-	AF	TAF4	0.166051	0.017982	22.1438
ENSG00000250337;SE:5:27475695-27476069:27476158-27477639:+	SE	PURPL	0.165851	0.023976	13.9589
ENSG00000135506;SE:12:57719182-57720099:57720263-57720406:+	SE	OS9	0.165178	0.0134865	90.25
ENSG00000197712;SE:4:38867834-38868398:38868546-38878071:+	SE	FAM114A1	0.164657	0.044955	13.2574
ENSG00000166454;SE:16:81041481-81042281:81042480-81043161:+	SE	ATMIN	0.164322	0.035964	28.2374
ENSG00000130558;AF:9:135075520:135075802-135090195:135087739:135088139-135090195:+	AF	OLFM1	0.162464	0.011988	113.106
ENSG00000166454;AF:16:81035847:81036206-81041356:81037182:81037475-81041356:+	AF	ATMIN	0.162097	0.035964	27.8273
ENSG00000153827;AF:2:229880128-229921564:229921662:229880128-229921880:229921999:-	AF	TRIP12	0.16061	0.0442634	11.2309
ENSG00000111275;SE:12:111782022-111783158:111783298-111785267:+	SE	ALDH2	0.159986	0.0464535	10.7112
ENSG00000148248;SE:9:133363759-133364840:133365026-133365985:-	SE	SURF4	0.158205	0.002331	145.485
ENSG00000148290;SE:9:133354957-133356269:133356320-133356400:-	SE	SURF1	0.158075	0.0104895	24.9111
ENSG00000250337;SE:5:27475695-27477639:27477801-27494235:+	SE	PURPL	0.157747	0.023976	15.265
ENSG00000130558;AF:9:135075422:135075802-135090195:135087260:135087442-135090195:+	AF	OLFM1	0.157255	0.035964	27.6802
ENSG00000198467;AL:9:35681992:35682163-35684246:35682932:35683241-35684246:-	AL	TPM2	0.156275	0.0021645	103.674
ENSG00000070087;AF:3:149968550-149970725:149970950:149968550-149971153:149971213:-	AF	PFN2	0.15345	0.0296703	46.4739
ENSG00000070087;AL:3:149964904:149966264-149968358:149966285:149966586-149968358:-	AL	PFN2	0.15345	0.0296703	46.4739
ENSG00000173621;AF:11:66856647:66856864-66857735:66857118:66857296-66857735:+	AF	LRFN4	0.15328	0.011988	20.9085
ENSG00000100196;AF:22:38468078:38468324-38474523:38474329:38474358-38474523:+	AF	KDELR3	0.151432	0.0414585	9.97324
ENSG00000174442;SE:15:66505391-66508746:66508892-66513988:+	SE	ZWILCH	0.15103	0.027972	32.734
ENSG00000108953;AL:17:1345328:1345499-1364859:1361681:1362008-1364859:-	AL	YWHAE	0.149159	0.013986	65.6427
ENSG00000109079;AF:17:28335704:28335856-28339408:28336467:28336556-28339408:+	AF	TNFAIP1	0.149005	0.044955	30.524
ENSG00000198467;AL:9:35681992:35682163-35684246:35682926:35683241-35684246:-	AL	TPM2	0.148056	0.00909091	56.3717
ENSG00000115677;AF:2:241268541-241315102:241315292:241268541-241315570:241315842:-	AF	HDLBP	0.147782	0.0254745	147.27
ENSG00000112096;AF:6:159692863-159693145:159693234:159692863-159745130:159745186:-	AF	SOD2	0.147155	0.01998	42.8046
ENSG00000152952;SE:3:146076895-146077862:146077924-146079116:-	SE	PLOD2	0.147017	0.03996	36.1988
ENSG00000189171;AF:1:153626533-153627139:153627268:153626533-153628121:153628180:-	AF	S100A13	0.146881	0.0324675	43.8286
ENSG00000170315;AF:17:16381290:16381462-16381902:16381465:16381679-16381902:+	AF	UBB	0.146273	0.03996	38.474
ENSG00000179195;SE:12:123974020-123988043:123988138-124011381:+	SE	ZNF664	0.143726	0.0357143	40.1584
ENSG00000127540;AF:19:1599560-1602037:1602129:1599560-1605360:1605490:-	AF	UQCR11	0.143082	0	217.764
ENSG00000171603;SE:1:9736042-9737498:9737554-9741094:-	SE	CLSTN1	0.142068	0.00599401	69.4099
ENSG00000136717;SE:2:127050912-127051154:127051243-127059011:-	SE	BIN1	0.140455	0.035964	40.0811
ENSG00000112695;SE:6:75240385-75241123:75241265-75243717:-	SE	COX7A2	0.139575	0.00699301	139.566
ENSG00000100568;SE:14:67659922-67662477:67662535-67674375:-	SE	VTI1B	0.139473	0.044955	21.8976
ENSG00000100348;AF:22:36480837-36481143:36481340:36480837-36481564:36482030:-	AF	TXN2	0.139408	0.020979	32.132
ENSG00000153827;AF:2:229880128-229921564:229921662:229880128-229921880:229922009:-	AF	TRIP12	0.137715	0.0442634	11.0054
ENSG00000123130;SE:X:23733217-23734341:23734367-23735919:-	SE	ACOT9	0.137488	0.023976	42.7833
ENSG00000143924;SE:2:42264731-42264919:42264951-42280850:+	SE	EML4	0.136498	0.0434565	14.6673
ENSG00000117335;SE:1:207785682-207790253:207790345-207793519:+	SE	CD46	0.136476	0.025974	65.5882
ENSG00000244187;SE:9:136791424-136791711:136791777-136791947:+	SE	TMEM141	0.135461	0.0104895	62.4685
ENSG00000100934;AF:14:39096139-39103032:39103528:39096139-39103593:39103652:-	AF	SEC23A	0.133538	0.014985	32.7856
ENSG00000142227;SE:19:48325610-48327521:48327623-48329352:+	SE	EMP3	0.131024	0.0454545	26.4452
ENSG00000139842;AF:13:113208772:113208868-113209973:113209600:113209775-113209973:+	AF	CUL4A	0.129819	0.020979	105.61
ENSG00000167110;SE:9:128268524-128272785:128272865-128273850:-	SE	GOLGA2	0.129717	0.041958	30.5068
ENSG00000183283;AL:12:51241116-51242330:51242510:51241116-51246061:51246717:+	AL	DAZAP2	0.128908	0.036963	79.2053
ENSG00000117450;AF:1:45519054-45521858:45521938:45519054-45522778:45523047:-	AF	PRDX1	0.128682	0.00899101	144.262
ENSG00000142192;SE:21:25982477-26000015:26000182-26021840:-	SE	APP	0.126975	0.041958	80.0942
ENSG00000145912;AL:5:178149482:178149838-178153491:178150826:178150993-178153491:-	AL	NHP2	0.125895	0.017982	72.5433
ENSG00000249915;SE:5:304221-306602:306754-311293:+	SE	PDCD6	0.124977	0.017982	102.39
ENSG00000073921;SE:11:85976682-85978070:85978093-85981129:-	SE	PICALM	0.124322	0.041958	72.7323
ENSG00000103145;SE:16:3023361-3023474:3023530-3023847:-	SE	HCFC1R1	0.123969	0.001998	98.2994
ENSG00000092841;SE:12:56160320-56160626:56160670-56161387:+	SE	MYL6	0.123069	0	2155.64
ENSG00000112110;AF:6:159789812:159789888-159790940:159790466:159790639-159790940:+	AF	MRPL18	0.121788	0.002997	122.44
ENSG00000176978;SE:9:137113287-137113361:137113496-137113865:-	SE	DPP7	0.121538	0.0201465	84.7778
ENSG00000166997;AF:7:100119613:100119862-100122259:100120026:100120399-100122259:+	AF	CNPY4	0.117494	0.041958	15.2928
ENSG00000145287;SE:4:83094791-83104896:83105020-83114666:-	SE	PLAC8	0.117299	0.0333	44.4381
ENSG00000101346;SE:20:32208065-32210071:32210192-32215269:+	SE	POFUT1	0.116565	0.00749251	66.885
ENSG00000268439;SE:12:6975378-6983002:6983206-6987782:+	SE	EMG1	0.116179	0.010989	57.8803
ENSG00000116786;SE:1:15719920-15721329:15721388-15725317:+	SE	PLEKHM2	0.115675	0.0427073	26.0798
ENSG00000099940;AF:22:20858983:20859347-20870337:20859483:20859640-20870337:+	AF	SNAP29	0.114091	0.021978	26.8936
ENSG00000175265;RI:15:34386625:34386741-34387833:34387952:-	RI	GOLGA8A	0.113483	0.046953	13.4026
ENSG00000198843;AF:3:150602875:150603004-150622385:150603288:150603499-150622385:+	AF	SELENOT	0.112339	0.042957	30.4521
ENSG00000145725;SE:5:103173972-103176866:103176910-103177667:+	SE	PPIP5K2	0.111805	0.0483516	22.4701
ENSG00000184575;RI:12:64425038:64425138-64425338:64425457:+	RI	XPOT	0.111448	0.0464535	26.391
ENSG00000150593;SE:10:110872018-110875966:110876070-110881233:+	SE	PDCD4	0.111375	0.034965	31.0835
ENSG00000145287;AF:4:83107950-83109728:83109843:83107950-83114666:83114802:-	AF	PLAC8	0.111	0.0333	72.1256
ENSG00000100348;AF:22:36480837-36481143:36481340:36480837-36481564:36481596:-	AF	TXN2	0.109856	0.020979	42.9442
ENSG00000103257;AF:16:87851849-87863590:87863639:87851849-87868885:87869488:-	AF	SLC7A5	0.107971	0.001998	315.254
ENSG00000070831;AF:1:22052689:22052742-22078429:22053297:22053433-22078429:+	AF	CDC42	0.107755	0.0370879	34.5101
ENSG00000145725;SE:5:103180188-103183234:103183407-103184672:+	SE	PPIP5K2	0.106739	0.0483516	27.8231
ENSG00000145287;SE:4:83105020-83107804:83107950-83114666:-	SE	PLAC8	0.106336	0.0333	73.2026
ENSG00000197746;SE:10:71822007-71823888:71823896-71825837:-	SE	PSAP	0.105792	0.0024975	310.567
ENSG00000133315;SE:11:63998687-63998838:63998872-63998955:-	SE	MACROD1	0.104213	0.026973	55.1547
ENSG00000066322;AF:1:43365623-43367486:43367738:43365623-43367915:43368018:-	AF	ELOVL1	0.102448	0.032967	105.325
ENSG00000073060;SE:12:124778586-124782683:124782811-124786357:-	SE	SCARB1	0.101562	0.026973	159.676
ENSG00000070756;RI:8:100717773:100717888-100718183:100718280:-	RI	PABPC1	0.101503	0.048285	65.605
ENSG00000170004;AF:17:7884806:7885083-7889664:7888791:7889100-7889664:+	AF	CHD3	0.100062	0.0412088	39.7737
ENSG00000170004;SE:17:7907488-7907601:7907702-7907894:+	SE	CHD3	0.100062	0.0412088	39.7737
ENSG00000147604;AF:8:73292797-73292882:73292922:73292797-73293599:73293898:-	AF	RPL7	0.0997201	0.0112388	909.595
ENSG00000116209;AF:1:54047372-54053000:54053192:54047372-54053356:54053504:-	AF	TMEM59	0.0983089	0.01998	106.769
ENSG00000163950;MX:4:1700070-1703596:1703700-1712130:1700070-1711874:1711990-1712130:-	MX	SLBP	0.0974968	0.044955	26.93
ENSG00000196498;SE:12:124372610-124374413:124374463-124378237:-	SE	NCOR2	0.096999	0.03996	60.2768
ENSG00000136068;SE:3:58138529-58141858:58141929-58142650:+	SE	FLNB	0.0963144	0.0454545	61.004
ENSG00000136068;SE:3:58130908-58131927:58132019-58132808:+	SE	FLNB	0.0950058	0.0454545	60.7954
ENSG00000204371;SE:6:31888747-31888969:31889070-31889228:-	SE	EHMT2	0.0949732	0.041958	52.723
ENSG00000175445;AF:8:19901717:19901791-19948180:19938971:19939528-19948180:+	AF	LPL	0.0938234	0.01332	82.0288
ENSG00000116237;SE:1:6232119-6233474:6233643-6234886:-	SE	ICMT	0.0931239	0.028971	42.8966
ENSG00000106993;AL:9:4702028-4703086:4703208:4702028-4706011:4708398:+	AL	CDC37L1	0.090945	0.0394605	19.5404
ENSG00000089902;SE:14:102721084-102721320:102721377-102722187:+	SE	RCOR1	0.0901525	0.0404595	23.4258
ENSG00000113732;SE:5:172994822-173020238:173020367-173034399:+	SE	ATP6V0E1	0.0898585	0.028971	58.4684
ENSG00000167005;AF:16:56447989-56451087:56451375:56447989-56452150:56452199:-	AF	NUDT21	0.0893971	0.0324675	81.6848
ENSG00000244187;SE:9:136791424-136791626:136791777-136791947:+	SE	TMEM141	0.0893822	0.0472028	33.1837
ENSG00000109775;AL:4:185400289:185400478-185403494:185402262:185402344-185403494:-	AL	UFSP2	0.0888133	0.041958	19.6538
ENSG00000130402;MX:19:38709476-38710257:38710342-38714469:38709476-38711276:38711361-38714469:+	MX	ACTN4	0.0888006	0.01998	334.702
ENSG00000148248;AL:9:133361449:133363759-133364840:133363795:133363892-133364840:-	AL	SURF4	0.0887642	0.0122378	135.432
ENSG00000197894;SE:4:99081452-99081975:99082116-99085115:-	SE	ADH5	0.0887069	0.034965	158.478
ENSG00000116679;SE:1:185305643-185306485:185306625-185307014:-	SE	IVNS1ABP	0.0883967	0.0344655	32.6574
ENSG00000176978;SE:9:137111754-137111873:137112029-137112112:-	SE	DPP7	0.0876845	0.0192308	102.792
ENSG00000103018;MX:16:69424857-69447150:69447278-69462430:69424857-69459093:69459121-69462430:+	MX	CYB5B	0.0857707	0.030969	66.5302
ENSG00000114480;AF:3:81705613-81743557:81743629:81705613-81761375:81762161:-	AF	GBE1	0.0851639	0.028971	35.5651
ENSG00000156976;SE:3:186787882-186788310:186788420-186789125:+	SE	EIF4A2	0.0848536	0.047619	119.731
ENSG00000197965;SE:1:167773368-167776064:167776166-167787820:+	SE	MPZL1	0.0829308	0.035964	51.6534
ENSG00000156976;SE:3:186787882-186788310:186788416-186789125:+	SE	EIF4A2	0.0827496	0.0454545	137.53
ENSG00000113558;AL:5:134157572:134157768-134158455:134157941:134157960-134158455:-	AL	SKP1	0.0823614	0.0031635	605.209
ENSG00000121152;SE:2:96335848-96341642:96341894-96342050:+	SE	NCAPH	0.0820193	0.026973	39.6044
ENSG00000066279;SE:1:197096164-197100431:197105185-197117789:-	SE	ASPM	0.0817715	0.040959	26.9214
ENSG00000196498;SE:12:124449867-124457106:124457162-124466173:-	SE	NCOR2	0.0816149	0.0447552	35.0675
ENSG00000100196;AF:22:38468062:38468324-38474523:38474329:38474358-38474523:+	AF	KDELR3	0.0810129	0.0414585	31.5418
ENSG00000130558;AF:9:135087669:135087727-135090195:135087739:135088139-135090195:+	AF	OLFM1	0.0807613	0.045954	87.3157
ENSG00000257727;SE:12:56314966-56315130:56315242-56315821:-	SE	CNPY2	0.0806596	0.0494505	84.6736
ENSG00000198668;SE:14:90401402-90403862:90403968-90404379:+	SE	CALM1	0.080257	0.0164835	327.729
ENSG00000082153;AF:2:200811923:200811990-200813208:200812185:200812309-200813208:+	AF	BZW1	0.0759805	0.02997	304.081
ENSG00000149503;SE:11:62141044-62141500:62141511-62144982:+	SE	INCENP	0.0751924	0.016983	47.5046
ENSG00000164109;SE:4:120060977-120061975:120062095-120065672:-	SE	MAD2L1	0.0750184	0.03996	50.6047
ENSG00000113558;SE:5:134174022-134174462:134174514-134176855:-	SE	SKP1	0.0748162	0.0031635	687.55
ENSG00000127837;AF:2:218269534-218269659:218269710:218269534-218269966:218270257:-	AF	AAMP	0.0747371	0.0217283	87.8108
ENSG00000147604;AF:8:73292797-73292882:73292922:73292797-73295765:73295789:-	AF	RPL7	0.0746336	0.0112388	1670.64
ENSG00000144021;RI:2:96268457:96268658-96269268:96269355:+	RI	CIAO1	0.0745372	0.0247253	87.4316
ENSG00000161677;SE:19:50506572-50507574:50507699-50510286:-	SE	JOSD2	0.0741913	0.0344655	35.9248
ENSG00000133872;SE:8:30070059-30073877:30074055-30082847:-	SE	SARAF	0.0741781	0.034965	189.695
ENSG00000198467;AL:9:35682014:35682163-35684246:35682932:35683241-35684246:-	AL	TPM2	0.073755	0.0021645	581.341
ENSG00000071564;MX:19:1611849-1612207:1612433-1615686:1611849-1615285:1615520-1615686:-	MX	TCF3	0.0727049	0.044955	203.315
ENSG00000116251;AF:1:6197756-6199562:6199612:6197756-6200489:6200842:-	AF	RPL22	0.0706699	0.0314685	356.032
ENSG00000116288;AF:1:7954291:7954323-7962763:7961663:7961793-7962763:+	AF	PARK7	0.0705338	0.032967	280.483
ENSG00000124784;RI:6:7402603:7402715-7402817:7402897:+	RI	RIOK1	0.0697792	0.0444555	33.854
ENSG00000196419;AF:22:41621119:41621345-41621990:41621461:41621591-41621990:+	AF	XRCC6	0.0696704	0.0162338	441.679
ENSG00000165704;AL:X:134498684-134500030:134500668:134498684-134520482:134520513:+	AL	HPRT1	0.0695293	0.024975	99.38
ENSG00000213585;AF:5:133993015-134004487:134004635:133993015-134004647:134004742:-	AF	VDAC1	0.0689453	0.021312	136.463
ENSG00000112695;SE:6:75240385-75241176:75241265-75243717:-	SE	COX7A2	0.0688311	0.0122378	326.603
ENSG00000164167;AL:4:146189781-146190081:146190187:146189781-146199943:146200000:+	AL	LSM6	0.0678027	0.034965	40.1741
ENSG00000124279;SE:5:7865983-7866646:7868196-7868979:-	SE	FASTKD3	0.06719	0.0484515	27.4462
ENSG00000158195;SE:1:27408346-27409692:27410206-27412572:-	SE	WASF2	0.0652987	0.0444555	34.6749
ENSG00000106682;SE:7:74189918-74190247:74190306-74194741:+	SE	EIF4H	0.0651721	0.0124875	352.62
ENSG00000245910;SE:8:66922392-66922614:66922725-66925437:-	SE	SNHG6	0.0623441	0.014985	213.505
ENSG00000165264;MX:9:32553944-32558910:32558954-32572881:32553944-32570960:32571052-32572881:-	MX	NDUFB6	0.061883	0.0314685	86.6028
ENSG00000116251;AF:1:6197756-6199370:6199553:6197756-6200489:6200842:-	AF	RPL22	0.061763	0.0314685	364.037
ENSG00000158042;SE:11:6682402-6682747:6682815-6683123:-	SE	MRPL17	0.061315	0.033966	56.1089
ENSG00000104979;AF:19:13774479:13774574-13778052:13774824:13774903-13778052:+	AF	C19orf53	0.058221	0.0437063	136.537
ENSG00000070756;RI:8:100721391:100721619-100721734:100721886:-	RI	PABPC1	0.057845	0.048285	358.966
ENSG00000224032;SE:5:112161295-112161703:112161775-112162151:+	SE	EPB41L4A-AS1	0.0556092	0.0384615	49.2554
ENSG00000124795;SE:6:18258062-18258304:18258405-18263843:-	SE	DEK	0.0531879	0.021978	217.659
ENSG00000197747;AF:1:151986251-151992523:151992578:151986251-151993752:151994390:-	AF	S100A10	0.0530345	0.0187313	280.026
ENSG00000142227;SE:19:48325610-48325991:48326053-48326830:+	SE	EMP3	0.0526672	0.0454545	168.195
ENSG00000113732;SE:5:172983964-172994775:172994822-173020238:+	SE	ATP6V0E1	0.0519835	0.028971	97.2524
ENSG00000170315;AF:17:16381091:16381184-16381902:16381290:16381462-16381902:+	AF	UBB	-0.0503777	0.029304	796.759
ENSG00000167085;AF:17:49413291-49414742:49414802:49413291-49414835:49414880:-	AF	PHB	-0.0507601	0.0265734	196.814
ENSG00000101220;SE:20:3754158-3754397:3754519-3755469:-	SE	C20orf27	-0.0515228	0.0414585	66.1928
ENSG00000170315;AF:17:16380931:16381029-16381902:16381290:16381462-16381902:+	AF	UBB	-0.0525446	0.029304	755.622
ENSG00000106682;AF:7:74174356:74174442-74187611:74183822:74183921-74187611:+	AF	EIF4H	-0.0532653	0.0124875	272.044
ENSG00000185222;SE:X:103356606-103357083:103357161-103357615:+	SE	TCEAL9	-0.0553694	0.0204795	101.441
ENSG00000134375;SE:1:201957574-201962804:201962924-201963616:+	SE	TIMM17A	-0.055683	0.01998	101.543
ENSG00000110536;SE:11:47565986-47569700:47569891-47571471:+	SE	PTPMT1	-0.0560845	0.020979	135.133
ENSG00000175334;SE:11:66002570-66003235:66003373-66003626:+	SE	BANF1	-0.0563611	0.037962	309.287
ENSG00000239672;SE:17:51153662-51154225:51154444-51155651:+	SE	NME1	-0.0566627	0.03996	589.23
ENSG00000189306;SE:22:42518147-42518613:42518728-42519714:-	SE	RRP7A	-0.0570849	0.0204795	112.529
ENSG00000163950;SE:4:1703700-1711874:1711990-1712130:-	SE	SLBP	-0.0579333	0.044955	76.8183
ENSG00000113558;AL:5:134157508:134157768-134158455:134157941:134157960-134158455:-	AL	SKP1	-0.0587711	0.0118631	596.164
ENSG00000071082;RI:2:101002293:101002315-101002702:101002808:+	RI	RPL31	-0.0590585	0.034965	516.749
ENSG00000156976;SE:3:186784696-186784962:186785101-186785883:+	SE	EIF4A2	-0.0594579	0.047619	142.95
ENSG00000175166;SE:3:184301658-184301847:184302071-184302370:+	SE	PSMD2	-0.0595191	0.026973	225.661
ENSG00000187079;SE:11:12883125-12901940:12902113-12924912:+	SE	TEAD1	-0.0615977	0.044955	51.6928
ENSG00000143252;SE:1:161323670-161328396:161328497-161340594:+	SE	SDHC	-0.062515	0.0455794	57.8502
ENSG00000113732;MX:5:172983964-172994775:172994822-173034399:172983964-173020238:173020367-173034399:+	MX	ATP6V0E1	-0.0656302	0.028971	64.0859
ENSG00000116237;SE:1:6233643-6234405:6234511-6234886:-	SE	ICMT	-0.0666341	0.028971	55.8572
ENSG00000160447;SE:9:128715235-128715369:128715460-128716747:+	SE	PKN3	-0.0667726	0.0364635	40.0509
ENSG00000170315;AF:17:16380799:16381184-16381902:16381341:16381515-16381902:+	AF	UBB	-0.067699	0.03996	113.042
ENSG00000004455;SE:1:33010833-33011448:33011710-33012074:-	SE	AK2	-0.0694144	0.0494505	80.3459
ENSG00000150779;SE:11:112085462-112085967:112086310-112086640:-	SE	TIMM8B	-0.0706941	0.017982	65.8417
ENSG00000164405;SE:5:132866687-132866869:132867035-132867488:+	SE	UQCRQ	-0.0707062	0.015984	170.336
ENSG00000105185;AF:19:32581068:32581327-32582195:32581526:32581700-32582195:+	AF	PDCD5	-0.0711633	0.017982	440.881
ENSG00000144021;SE:2:96266489-96267321:96267469-96267625:+	SE	CIAO1	-0.0719004	0.0247253	90.7362
ENSG00000196154;AF:1:153544809-153544958:153545063:153544809-153545753:153545885:-	AF	S100A4	-0.0732941	0.023976	89.5988
ENSG00000162972;SE:2:199959880-199961781:199961928-199963733:+	SE	MAIP1	-0.0742039	0.043956	27.7845
ENSG00000100522;SE:14:52784664-52787833:52787871-52791428:-	SE	GNPNAT1	-0.0751532	0.037962	54.8767
ENSG00000131116;SE:19:43608107-43608505:43608603-43614229:-	SE	ZNF428	-0.0761431	0.0214785	48.0019
ENSG00000164615;SE:5:134738792-134741063:134741523-134743987:+	SE	CAMLG	-0.0768177	0.0454545	30.0838
ENSG00000196498;SE:12:124326370-124327409:124327633-124330845:-	SE	NCOR2	-0.0778749	0.0447552	56.752
ENSG00000108953;SE:17:1345499-1354211:1354347-1364859:-	SE	YWHAE	-0.0782556	0.0174825	118.352
ENSG00000100934;SE:14:39091713-39092541:39092627-39093187:-	SE	SEC23A	-0.0783947	0.021978	58.7064
ENSG00000103495;SE:16:29808741-29809540:29809764-29810077:+	SE	MAZ	-0.0788053	0.02997	211.256
ENSG00000166913;SE:20:44901833-44903036:44903121-44903993:+	SE	YWHAB	-0.0802728	0.0034965	254.104
ENSG00000177600;AF:11:809965:810048-811597:810269:810321-811597:+	AF	RPLP2	-0.0806221	0.024975	315.633
ENSG00000134287;AF:12:48941188-48956985:48957069:48941188-48957310:48957551:-	AF	ARF3	-0.0810551	0.032967	105.91
ENSG00000047315;SE:4:56986426-56990748:56990898-56994404:+	SE	POLR2B	-0.0822446	0.0284715	87.4825
ENSG00000154380;SE:1:225501070-225504991:225505053-225507951:-	SE	ENAH	-0.0836083	0.0263736	52.9278
ENSG00000081154;AF:3:101574095:101574279-101579790:101574841:101574933-101579790:+	AF	PCNP	-0.0841245	0.02997	100.426
ENSG00000136830;AF:9:127531778-127568820:127569088:127531778-127578922:127578989:-	AF	FAM129B	-0.0845165	0.0224775	118.581
ENSG00000112695;MX:6:75237988-75240301:75240385-75243717:75237988-75241176:75241265-75243717:-	MX	COX7A2	-0.0845985	0.027972	95.1149
ENSG00000197451;SE:5:178209447-178210132:178210272-178210553:+	SE	HNRNPAB	-0.0846402	0.0024975	436.908
ENSG00000150782;SE:11:112150206-112153592:112153603-112154975:-	SE	IL18	-0.0877012	0.042957	40.4391
ENSG00000111639;AF:12:6492972-6493058:6493598:6492972-6493717:6493841:-	AF	MRPL51	-0.0881296	0.0151515	162.814
ENSG00000006451;SE:7:39696859-39697408:39697510-39706123:+	SE	RALA	-0.0891628	0.033966	40.0671
ENSG00000123562;AF:X:103685260-103686631:103686684:103685260-103687989:103688064:-	AF	MORF4L2	-0.0901037	0.044955	103.448
ENSG00000166741;AF:11:114295825:114296710-114297951:114297363:114297398-114297951:+	AF	NNMT	-0.0901843	0.027972	49.1773
ENSG00000070814;SE:5:150369602-150372006:150372236-150374174:+	SE	TCOF1	-0.0912506	0.0494505	146.321
ENSG00000150593;SE:10:110894198-110894412:110894522-110895948:+	SE	PDCD4	-0.0914777	0.034965	43.5876
ENSG00000140632;SE:16:4823907-4831979:4832221-4832774:-	SE	GLYR1	-0.0922217	0.045954	54.051
ENSG00000073008;SE:19:44657910-44658742:44658900-44661292:+	SE	PVR	-0.0924223	0.038961	44.545
ENSG00000162073;SE:16:2969840-2971157:2971378-2971515:+	SE	PAQR4	-0.0925078	0.0314685	26.2351
ENSG00000060138;SE:12:10704148-10709908:10710114-10713211:-	SE	YBX3	-0.0928121	0.014985	314.355
ENSG00000162623;SE:1:74733418-74734118:74734182-74736542:+	SE	TYW3	-0.0936987	0.0457043	25.4008
ENSG00000172115;SE:7:25124127-25124690:25124815-25125200:-	SE	CYCS	-0.0937983	0.047952	36.5781
ENSG00000175334;AF:11:66002228:66002513-66003235:66002782:66003039-66003235:+	AF	BANF1	-0.0941644	0.037962	127.888
ENSG00000110651;AF:11:2377294:2377615-2390412:2384650:2384682-2390412:+	AF	CD81	-0.094416	0.0112388	138.439
ENSG00000159140;SE:21:33546379-33549476:33555391-33557156:+	SE	SON	-0.0958256	0.035964	47.1712
ENSG00000123562;AF:X:103685260-103686631:103686668:103685260-103687989:103688064:-	AF	MORF4L2	-0.0978639	0.044955	128.314
ENSG00000173653;SE:11:66845237-66845500:66845562-66845860:+	SE	RCE1	-0.0986685	0.022977	32.2
ENSG00000175193;SE:3:183833589-183833724:183833825-183840570:-	SE	PARL	-0.0989906	0.03996	71.4137
ENSG00000198467;AL:9:35681992:35682163-35684246:35682937:35683241-35684246:-	AL	TPM2	-0.0993055	0.0296846	60.4328
ENSG00000133065;AF:1:205811087-205812808:205813176:205811087-205813695:205813748:-	AF	SLC41A1	-0.100558	0.0344655	17.7071
ENSG00000269893;SE:4:118278792-118279107:118279137-118279389:+	SE	SNHG8	-0.100864	0.00599401	69.2637
ENSG00000198826;AF:15:32615144:32615253-32620108:32615490:32616340-32620108:+	AF	ARHGAP11A	-0.102694	0.018648	51.6501
ENSG00000162623;SE:1:74736622-74738690:74738788-74748751:+	SE	TYW3	-0.105091	0.0457043	25.4008
ENSG00000162377;AF:1:52692867-52697909:52698068:52692867-52698221:52698366:-	AF	COA7	-0.105412	0.0134865	43.146
ENSG00000213722;SE:6:31728745-31728865:31729221-31730051:-	SE	DDAH2	-0.107003	0.0499501	40.5079
ENSG00000106682;AF:7:74174245:74174442-74187611:74183822:74183921-74187611:+	AF	EIF4H	-0.108834	0.0124875	96.7359
ENSG00000165264;SE:9:32558954-32570960:32571052-32572881:-	SE	NDUFB6	-0.110082	0.0284715	50.8436
ENSG00000150593;SE:10:110890670-110894091:110894198-110894412:+	SE	PDCD4	-0.111123	0.034965	48.6706
ENSG00000115486;SE:2:85559075-85560815:85560985-85561386:-	SE	GGCX	-0.112839	0.0164835	31.5936
ENSG00000073008;SE:19:44657910-44658742:44658765-44661292:+	SE	PVR	-0.113092	0.038961	23.1451
ENSG00000175426;AF:5:96429317-96432083:96432160:96429317-96432863:96433280:-	AF	PCSK1	-0.113697	0.035964	33.1184
ENSG00000168275;AF:1:234373468:234373678-234374230:234373683:234373840-234374230:+	AF	COA6	-0.114008	0.01998	50.0208
ENSG00000123562;AF:X:103685260-103686631:103686668:103685260-103687989:103688041:-	AF	MORF4L2	-0.114728	0.03996	100.189
ENSG00000198898;SE:7:116904383-116906263:116906342-116910213:+	SE	CAPZA2	-0.114749	0.035964	70.8527
ENSG00000117411;AF:1:43979202:43979511-43981109:43979936:43980046-43981109:+	AF	B4GALT2	-0.115906	0.038961	61.6038
ENSG00000133315;AL:11:64000074:64000343-64151239:64148747:64149034-64151239:-	AL	MACROD1	-0.119167	0.0284715	24.6967
ENSG00000120254;AF:6:150865679:150866049-150876090:150866557:150866635-150876090:+	AF	MTHFD1L	-0.12048	0.034965	35.2159
ENSG00000160886;AL:8:142701713-142702500:142702722:142701713-142703091:142705127:+	AL	LY6K	-0.121198	0.035964	44.1906
ENSG00000123562;AF:X:103685260-103686631:103686684:103685260-103687989:103688041:-	AF	MORF4L2	-0.121628	0.044955	75.3232
ENSG00000269893;SE:4:118278792-118278944:118279137-118279389:+	SE	SNHG8	-0.122927	0.00599401	127.588
ENSG00000150779;SE:11:112085462-112085978:112086310-112086640:-	SE	TIMM8B	-0.123076	0.011988	73.6872
ENSG00000132434;SE:7:55366229-55379647:55379833-55391793:+	SE	LANCL2	-0.123119	0.0214785	20.6087
ENSG00000113569;AF:5:37364384-37370666:37370785:37364384-37370821:37371181:-	AF	NUP155	-0.123509	0.035964	56.5807
ENSG00000183283;AF:12:51238826:51238920-51240343:51239295:51239335-51240343:+	AF	DAZAP2	-0.124684	0.036963	79.7396
ENSG00000099940;AF:22:20859081:20859347-20870337:20859483:20859640-20870337:+	AF	SNAP29	-0.125467	0.021978	17.9498
ENSG00000143079;AF:1:112396181:112396272-112412194:112396519:112396585-112412194:+	AF	CTTNBP2NL	-0.127255	0.0404595	13.6037
ENSG00000100225;AF:22:32474676:32475124-32478981:32475257:32475398-32478981:+	AF	FBXO7	-0.127282	0.035964	74.5895
ENSG00000111639;AF:12:6492972-6493251:6493295:6492972-6493459:6493840:-	AF	MRPL51	-0.127756	0.0104895	72.7422
ENSG00000094916;AF:12:54257692-54259270:54259545:54257692-54280008:54280102:-	AF	CBX5	-0.129428	0.0137363	65.5039
ENSG00000177738;SE:5:43015150-43016362:43016477-43017074:-	SE	AC025171.1	-0.130241	0.0434565	11.0043
ENSG00000107185;RI:9:35750658:35750741-35750840:35750989:+	RI	RGP1	-0.130567	0.03996	16.9301
ENSG00000106771;SE:9:109080943-109085997:109086020-109087173:-	SE	TMEM245	-0.131431	0.017982	19.5646
ENSG00000153827;AF:2:229880128-229921271:229921358:229880128-229921880:229921903:-	AF	TRIP12	-0.131688	0.041958	22.5362
ENSG00000130821;AF:X:153688099:153688836-153690375:153689467:153689599-153690375:+	AF	SLC6A8	-0.132862	0.014985	56.0215
ENSG00000050393;SE:6:13802346-13803730:13804315-13806925:-	SE	MCUR1	-0.13678	0.0154845	24.7204
ENSG00000071564;AL:19:1609293:1610500-1611704:1611168:1611369-1611704:-	AL	TCF3	-0.1416	0.044955	49.6752
ENSG00000105185;AF:19:32581202:32581327-32582195:32581526:32581700-32582195:+	AF	PDCD5	-0.141866	0.017982	46.5671
ENSG00000176978;RI:9:137114463:137114576-137114647:137114718:-	RI	DPP7	-0.142966	0.0192308	68.7367
ENSG00000113389;AF:5:32710637:32710783-32724698:32711723:32712545-32724698:+	AF	NPR3	-0.143075	0.0499501	49.083
ENSG00000120254;AF:6:150865716:150866049-150876090:150866557:150866635-150876090:+	AF	MTHFD1L	-0.143214	0.034965	31.4366
ENSG00000120137;SE:5:168568998-168578634:168578707-168579256:-	SE	PANK3	-0.145057	0.018981	28.8255
ENSG00000020633;AF:1:24927730-24928743:24928798:24927730-24929587:24929877:-	AF	RUNX3	-0.145702	0.00899101	29.5238
ENSG00000021826;SE:2:210477766-210519551:210519784-210556719:+	SE	CPS1	-0.146721	0.037962	10.8504
ENSG00000070831;AL:1:22086866-22089943:22090804:22086866-22091428:22092923:+	AL	CDC42	-0.149117	0.026973	47.065
ENSG00000153827;AF:2:229880128-229921880:229921903:229880128-229923148:229923239:-	AF	TRIP12	-0.149242	0.041958	24.4836
ENSG00000116786;RI:1:15727014:15727068-15727192:15727832:+	RI	PLEKHM2	-0.150097	0.0427073	26.0798
ENSG00000111639;AF:12:6492972-6493251:6493295:6492972-6493717:6493841:-	AF	MRPL51	-0.151359	0.0104895	78.0149
ENSG00000225648;AL:7:72831798-72833764:72834005:72831798-72836577:72836638:+	AL	SBDSP1	-0.152182	0.021978	59.6752
ENSG00000203667;SE:1:244835756-244836485:244836520-244841944:+	SE	COX20	-0.154283	0.0134865	52.2637
ENSG00000167987;AF:11:61138835-61161081:61161136:61138835-61161391:61161617:-	AF	VPS37C	-0.156564	0.035964	13.5863
ENSG00000140451;SE:15:64816765-64817946:64818091-64818257:-	SE	PIF1	-0.157887	0.045288	10.3493
ENSG00000140451;SE:15:64819223-64819847:64819986-64820982:-	SE	PIF1	-0.157887	0.045288	10.3493
ENSG00000266412;AF:10:46016694-46023330:46023455:46016694-46030526:46030714:-	AF	NCOA4	-0.158562	0.031968	48.5768
ENSG00000173465;AL:11:65570970-65571391:65571888:65570970-65573363:65573942:+	AL	SSSCA1	-0.158592	0.0344655	24.6853
ENSG00000165476;SE:10:63599283-63599670:63599712-63610187:+	SE	REEP3	-0.158879	0.0194805	14.2615
ENSG00000167842;SE:17:5486684-5488196:5488589-5488823:+	SE	MIS12	-0.159554	0.032967	14.8794
ENSG00000130558;AF:9:135087260:135087442-135090195:135087674:135088139-135090195:+	AF	OLFM1	-0.159604	0.027972	51.2818
ENSG00000121039;AF:8:73294612:73295578-73297194:73295839:73295882-73297194:+	AF	RDH10	-0.160224	0.033966	14.7036
ENSG00000107957;SE:10:103668652-103673438:103673556-103693028:-	SE	SH3PXD2A	-0.162947	0.00699301	31.7825
ENSG00000187079;AF:11:12674617:12674834-12764179:12675503:12675561-12764179:+	AF	TEAD1	-0.16328	0.0374625	16.7051
ENSG00000134440;SE:18:57609443-57611637:57611707-57613602:-	SE	NARS	-0.164312	0.014985	84.984
ENSG00000134825;SE:11:61789235-61789785:61789990-61790375:-	SE	TMEM258	-0.166937	0.023976	11.3241
ENSG00000197747;AL:1:151982915:151983324-151986099:151985158:151985335-151986099:-	AL	S100A10	-0.168676	0.002997	102.728
ENSG00000185238;SE:11:20389826-20392211:20392260-20392897:+	SE	PRMT3	-0.168853	0.0134865	27.8708
ENSG00000083168;SE:8:42049302-42049576:42049707-42051901:-	SE	KAT6A	-0.169948	0.018981	14.8372
ENSG00000213722;SE:6:31728745-31728865:31729225-31730051:-	SE	DDAH2	-0.170424	0.0499501	20.0878
ENSG00000184916;SE:14:105150911-105150991:105151104-105151283:-	SE	JAG2	-0.171635	0.017982	17.1508
ENSG00000094916;AF:12:54257692-54259509:54259592:54257692-54280008:54280102:-	AF	CBX5	-0.177145	0.0124875	69.3867
ENSG00000100883;SE:14:34996787-34999558:34999649-35000936:+	SE	SRP54	-0.177416	0.0124875	52.0417
ENSG00000154380;AF:1:225567414-225580167:225580257:225567414-225652686:225653045:-	AF	ENAH	-0.179602	0.00932401	38.6228
ENSG00000101181;SE:20:62183057-62188790:62188805-62193416:+	SE	MTG2	-0.181241	0.035964	45.0948
ENSG00000133302;SE:5:94630743-94643273:94643435-94649454:+	SE	SLF1	-0.181756	0.031968	12.65
ENSG00000234127;SE:6:30201138-30204656:30204765-30213305:-	SE	TRIM26	-0.182156	0.012987	23.3928
ENSG00000021826;SE:2:210477766-210519551:210519670-210556719:+	SE	CPS1	-0.182318	0.037962	10.8232
ENSG00000120254;AF:6:150865549:150866049-150876090:150866333:150866387-150876090:+	AF	MTHFD1L	-0.186087	0.034965	20.104
ENSG00000130558;AF:9:135087260:135087442-135090195:135087669:135087727-135090195:+	AF	OLFM1	-0.186232	0.02997	47.3806
ENSG00000162639;AF:1:108659962-108660963:108661122:108659962-108661184:108661526:-	AF	HENMT1	-0.188902	0.035964	20.9267
ENSG00000238142;AF:1:16888785-16889216:16889373:16888785-16889548:16889649:-	AF	BX284668.5	-0.191599	0.00599401	20.8436
ENSG00000153037;AF:5:112861310:112861417-112864457:112862362:112862583-112864457:+	AF	SRP19	-0.19207	0.0427073	28.2068
ENSG00000169045;AL:5:179617817:179617911-179620892:179619273:179619407-179620892:-	AL	HNRNPH1	-0.192273	0.0499501	48.7999
ENSG00000185238;SE:11:20387774-20388019:20388154-20389744:+	SE	PRMT3	-0.193821	0.0134865	27.8708
ENSG00000244462;SE:20:35655344-35658930:35658982-35664760:-	SE	RBM12	-0.195139	0.0104895	25.8914
ENSG00000198826;AF:15:32615144:32615253-32620108:32615539:32616340-32620108:+	AF	ARHGAP11A	-0.196093	0.018648	15.2116
ENSG00000083168;SE:8:42049302-42049620:42049707-42051901:-	SE	KAT6A	-0.19737	0.018981	10.7405
ENSG00000157216;SE:1:54257186-54258069:54258149-54281438:-	SE	SSBP3	-0.198303	0.023976	33.8635
ENSG00000196498;AF:12:124495368-124518140:124518294:124495368-124535565:124535603:-	AF	NCOR2	-0.198378	0.03996	17.4667
ENSG00000079805;AL:19:10830378-10830978:10831903:10830378-10832304:10833484:+	AL	DNM2	-0.20032	0.0246753	25.9051
ENSG00000167842;AF:17:5486374:5486684-5488196:5486927:5487045-5488196:+	AF	MIS12	-0.202179	0.032967	14.1809
ENSG00000063046;MX:12:53021860-53022493:53022627-53028015:53021860-53027782:53027919-53028015:+	MX	EIF4B	-0.202276	0.043956	18.8422
ENSG00000155287;SE:10:99612599-99613696:99613924-99620045:-	SE	SLC25A28	-0.202748	0.026973	15.939
ENSG00000101191;AF:20:62914406-62926432:62926469:62914406-62937796:62937952:-	AF	DIDO1	-0.203078	0.011988	21.331
ENSG00000103260;AF:16:715641:715984-716933:716574:716715-716933:+	AF	METRN	-0.207931	0.036963	9.3433
ENSG00000164924;AF:8:100948900-100951186:100951276:100948900-100951456:100951594:-	AF	YWHAZ	-0.208696	0.0405844	70.5145
ENSG00000175193;SE:3:183840640-183842298:183842384-183844231:-	SE	PARL	-0.210086	0.03996	25.0614
ENSG00000154813;AF:3:16264229-16264331:16264587:16264229-16264769:16264972:-	AF	DPH3	-0.210103	0.021978	12.1037
ENSG00000164924;SE:8:100948900-100951929:100952308-100952850:-	SE	YWHAZ	-0.210219	0.0405844	44.7577
ENSG00000233024;SE:16:18368386-18372723:18372854-18374832:-	SE	AC126755.2	-0.210475	0.017982	13.4865
ENSG00000153827;AF:2:229880128-229921271:229921358:229880128-229921880:229921952:-	AF	TRIP12	-0.210916	0.0442634	7.91364
ENSG00000255717;SE:11:62854064-62854519:62854551-62855133:-	SE	SNHG1	-0.214846	0.0212288	39.4001
ENSG00000214113;AF:6:5109491-5132718:5132894:5109491-5260648:5260742:-	AF	LYRM4	-0.217671	0.044955	16.1394
ENSG00000007168;AF:17:2593210:2593330-2638099:2593746:2594006-2638099:+	AF	PAFAH1B1	-0.217914	0.0224775	47.2111
ENSG00000112699;AF:6:2124731-2175932:2175991:2124731-2245321:2245692:-	AF	GMDS	-0.219347	0.00899101	21.7366
ENSG00000151718;SE:4:183209025-183240183:183240262-183245416:+	SE	WWC2	-0.220069	0.012987	12.5732
ENSG00000151500;AF:11:134252916-134253227:134253248:134252916-134253299:134253370:-	AF	THYN1	-0.22048	0.0374625	16.0295
ENSG00000187079;AF:11:12764233:12764434-12862250:12828121:12828335-12862250:+	AF	TEAD1	-0.222254	0.044955	5.58337
ENSG00000130255;AL:19:5690600-5690821:5690931:5690600-5691319:5691653:+	AL	RPL36	-0.222559	0.013986	12.2022
ENSG00000153827;AF:2:229880128-229921271:229921358:229880128-229921880:229921999:-	AF	TRIP12	-0.228326	0.041958	10.8537
ENSG00000005893;AL:X:120430826:120431462-120441730:120436494:120439293-120441730:-	AL	LAMP2	-0.228387	0.001998	55.9631
ENSG00000225733;AF:3:14946154-14947110:14947505:14946154-14948013:14948424:-	AF	FGD5-AS1	-0.231101	0.0424575	14.07
ENSG00000234745;SE:6:31354665-31355107:31355223-31355317:-	SE	HLA-B	-0.231663	0	92.4367
ENSG00000277067;SE:21:7049060-7061347:7061405-7081049:+	SE	CU634019.1	-0.231953	0.026973	11.371
ENSG00000153827;AF:2:229880128-229921880:229922009:229880128-229923148:229923239:-	AF	TRIP12	-0.233586	0.0377622	12.5756
ENSG00000160948;RI:8:144423601:144423922-144424041:144424132:-	RI	VPS28	-0.237538	0.0104895	39.662
ENSG00000170315;AF:17:16380799:16381184-16381902:16381290:16381462-16381902:+	AF	UBB	-0.239888	0	137.616
ENSG00000198467;AL:9:35681992:35682904-35684246:35682937:35683241-35684246:-	AL	TPM2	-0.240331	0.0119048	25.3532
ENSG00000153827;AF:2:229880128-229921271:229921358:229880128-229921880:229922009:-	AF	TRIP12	-0.244502	0.041958	10.6281
ENSG00000092758;RI:20:62836187:62836333-62836478:62836532:+	RI	COL9A3	-0.24832	0.021978	18.2928
ENSG00000213853;AF:16:10547677-10558994:10559154:10547677-10580549:10580698:-	AF	EMP2	-0.249278	0.012987	14.6261
ENSG00000112096;AF:6:159692863-159693145:159693278:159692863-159726852:159726944:-	AF	SOD2	-0.249731	0.044955	10.3791
ENSG00000198707;SE:12:88130565-88131165:88131218-88136643:-	SE	CEP290	-0.25404	0.041958	9.57219
ENSG00000261052;AF:16:30199228:30199327-30200725:30199860:30199903-30200725:+	AF	SULT1A3	-0.258588	0.040959	5.19159
ENSG00000145725;AF:5:103120149:103120194-103129306:103120264:103120488-103129306:+	AF	PPIP5K2	-0.258615	0.043956	15.8195
ENSG00000196154;AF:1:153544809-153544958:153545063:153544809-153545753:153545806:-	AF	S100A4	-0.258836	0.0224775	18.27
ENSG00000184640;AF:17:77281410:77281554-77307141:77287891:77288210-77307141:+	AF	40057	-0.259015	0.0234765	63.3665
ENSG00000128311;AF:22:37018753-37019400:37019527:37018753-37020162:37020183:-	AF	TST	-0.259677	0.027972	12.5303
ENSG00000103351;AF:16:3501012:3501089-3504720:3502044:3502084-3504720:+	AF	CLUAP1	-0.260154	0.047952	11.3368
ENSG00000167842;AL:17:5486684-5487001:5487159:5486684-5488823:5490737:+	AL	MIS12	-0.261575	0.042624	5.23787
ENSG00000172262;AF:5:43120920:43121123-43122039:43121596:43121828-43122039:+	AF	ZNF131	-0.261613	0.022977	20.1209
ENSG00000153827;AF:2:229880128-229921880:229921999:229880128-229923148:229923239:-	AF	TRIP12	-0.264024	0.0314685	12.8011
ENSG00000198826;AF:15:32615152:32615253-32615805:32615571:32615607-32615805:+	AF	ARHGAP11A	-0.269564	0.018981	10.9753
ENSG00000112096;AF:6:159692863-159693145:159693278:159692863-159727266:159727357:-	AF	SOD2	-0.27032	0.0374625	11.0861
ENSG00000140451;SE:15:64819223-64819847:64820019-64820982:-	SE	PIF1	-0.270514	0.045288	5.37758
ENSG00000136630;AF:1:220879400:220880449-220881194:220881069:220881099-220881194:+	AF	HLX	-0.271548	0.0284715	6.92247
ENSG00000185963;RI:9:92711363:92713461-92715253:92715463:-	RI	BICD2	-0.271964	0.000999001	18.3131
ENSG00000196754;AF:1:153563887-153565506:153565865:153563887-153566702:153566755:-	AF	S100A2	-0.27492	0.002997	51.3048
ENSG00000255526;SE:14:24218431-24231652:24231867-24232250:-	SE	NEDD8-MDP1	-0.275153	0.044955	5.53628
ENSG00000183011;AF:17:7857198-7857383:7857562:7857198-7857894:7858079:-	AF	NAA38	-0.278035	0.000999001	66.8327
ENSG00000196369;AF:1:145093443-145094895:145094979:145093443-145095223:145095528:-	AF	SRGAP2B	-0.280087	0.010989	15.0276
ENSG00000160131;AF:X:151396515:151396647-151403631:151397204:151397361-151403631:+	AF	VMA21	-0.280262	0.0014985	18.5296
ENSG00000113558;AF:5:134174514-134176614:134176719:134174514-134176855:134176950:-	AF	SKP1	-0.282805	0	173.225
ENSG00000255526;MX:14:24215662-24215737:24215797-24218133:24215662-24217186:24217223-24218133:-	MX	NEDD8-MDP1	-0.282859	0.044955	5.39267
ENSG00000196642;AF:9:136807943:136808326-136823525:136822041:136822056-136823525:+	AF	RABL6	-0.283439	0.01998	20.0808
ENSG00000198668;AF:14:90397040:90397233-90400065:90398262:90398488-90400065:+	AF	CALM1	-0.284251	0.0164835	27.0279
ENSG00000169045;AL:5:179617817:179617911-179620892:179619101:179619407-179620892:-	AL	HNRNPH1	-0.284795	0.0499501	45.9192
ENSG00000026025;AF:10:17228515:17228676-17229276:17228869:17229027-17229276:+	AF	VIM	-0.286876	0.03996	11.4774
ENSG00000164051;AF:3:48435015-48439988:48440081:48435015-48440096:48440119:-	AF	CCDC51	-0.287094	0.02997	12.3006
ENSG00000120254;AF:6:150865679:150866049-150876090:150866333:150866387-150876090:+	AF	MTHFD1L	-0.287894	0	43.19
ENSG00000213722;AF:6:31728745-31728865:31729792:31728745-31730051:31730227:-	AF	DDAH2	-0.290157	0.0499501	8.83061
ENSG00000111711;SE:12:21506976-21508383:21508561-21512295:+	SE	GOLT1B	-0.291446	0.047952	11.5675
ENSG00000172262;AF:5:43120920:43121123-43122039:43121540:43121568-43122039:+	AF	ZNF131	-0.292574	0.0114885	20.2174
ENSG00000198826;AF:15:32615144:32615253-32620108:32615565:32616340-32620108:+	AF	ARHGAP11A	-0.29267	0.018648	14.1353
ENSG00000198467;MX:9:35684550-35684732:35684807-35685269:35684550-35685064:35685139-35685269:-	MX	TPM2	-0.292778	0	658.663
ENSG00000170734;SE:6:43576440-43582316:43582456-43583007:+	SE	POLH	-0.294369	0.0104895	10.4234
ENSG00000102316;AF:X:54808338:54808433-54809303:54809060:54809223-54809303:+	AF	MAGED2	-0.297212	0.0404595	16.1393
ENSG00000079805;AL:19:10830378-10830978:10831424:10830378-10832304:10833484:+	AL	DNM2	-0.301111	0.0246753	12.9355
ENSG00000169045;AF:5:179623164-179623636:179623671:179623164-179624317:179624411:-	AF	HNRNPH1	-0.310505	0.0499501	23.9784
ENSG00000153827;AF:2:229880128-229921880:229921952:229880128-229923148:229923239:-	AF	TRIP12	-0.311917	0.0314685	9.86109
ENSG00000214113;SE:6:5109491-5216618:5216738-5260648:-	SE	LYRM4	-0.311966	0.044955	7.24903
ENSG00000164924;AF:8:100948900-100951186:100951276:100948900-100952850:100952993:-	AF	YWHAZ	-0.313566	0.0162338	70.4169
ENSG00000082153;AF:2:200811546:200811727-200813208:200811923:200811990-200813208:+	AF	BZW1	-0.317015	0.00899101	64.6029
ENSG00000007264;AF:19:3785286-3786025:3786073:3785286-3786169:3786416:-	AF	MATK	-0.317071	0.014985	18.4585
ENSG00000007038;AL:16:2818969-2820955:2821064:2818969-2825970:2826304:+	AL	PRSS21	-0.318324	0.0344655	7.26533
ENSG00000117411;AF:1:43979237:43979616-43981109:43979877:43980614-43981109:+	AF	B4GALT2	-0.320566	0.012987	21.1649
ENSG00000120254;AF:6:150865716:150866049-150876090:150866333:150866387-150876090:+	AF	MTHFD1L	-0.323611	0.002331	39.4107
ENSG00000124562;AF:6:34757525:34757551-34762595:34757912:34757954-34762595:+	AF	SNRPC	-0.326903	0.00599401	29.7614
ENSG00000277067;MX:21:7049060-7080036:7080207-7085245:7049060-7081049:7081213-7085245:+	MX	CU634019.1	-0.330998	0.026973	9.6997
ENSG00000107796;AF:10:88948953-88952731:88952773:88948953-88990939:88991339:-	AF	ACTA2	-0.332427	0.0404595	9.72939
ENSG00000114209;SE:3:167720273-167725401:167725473-167734459:-	SE	PDCD10	-0.333333	0.0224775	17.0414
ENSG00000135446;SE:12:57751342-57751500:57751696-57752175:-	SE	CDK4	-0.337053	0.00999001	34.1554
ENSG00000188243;SE:13:75530266-75537499:75537675-75549323:-	SE	COMMD6	-0.338708	0.0112388	34.4975
ENSG00000183513;AF:2:98604191-98605762:98605837:98604191-98608307:98608492:-	AF	COA5	-0.341276	0.0192308	13.5779
ENSG00000124562;AF:6:34757525:34757551-34762595:34757554:34757954-34762595:+	AF	SNRPC	-0.34622	0.001998	31.7405
ENSG00000122958;AL:10:69166110-69168489:69168628:69166110-69171156:69171359:+	AL	VPS26A	-0.349714	0.035964	11.4235
ENSG00000157216;AF:1:54404930-54405449:54405504:54404930-54405953:54406008:-	AF	SSBP3	-0.353734	0.017982	19.5121
ENSG00000183011;AF:17:7857198-7857383:7857891:7857198-7857894:7858079:-	AF	NAA38	-0.354774	0.000999001	45.1938
ENSG00000101608;AF:18:3247481:3247587-3253233:3247801:3247909-3253233:+	AF	MYL12A	-0.358975	0.0464535	10.1755
ENSG00000014138;AL:11:65295990-65297120:65297616:65295990-65305373:65305589:+	AL	POLA2	-0.361792	0.0374625	9.80752
ENSG00000161526;AF:17:75667362:75667478-75671816:75668516:75668625-75671816:+	AF	SAP30BP	-0.362191	0.044955	7.50174
ENSG00000196754;AF:1:153563887-153565506:153565542:153563887-153566702:153566755:-	AF	S100A2	-0.36254	0.002997	32.4508
ENSG00000183513;AF:2:98604191-98605762:98605837:98604191-98608307:98608515:-	AF	COA5	-0.362593	0.034965	6.57596
ENSG00000183513;AL:2:98600473:98600793-98604108:98602382:98602645-98604108:-	AL	COA5	-0.362593	0.034965	6.57596
ENSG00000085511;SE:6:161097176-161098278:161098427-161101892:+	SE	MAP3K4	-0.363459	0.048951	8.48622
ENSG00000280018;AL:21:6993157:6993596-6995222:6994374:6995032-6995222:-	AL	CU634019.6	-0.367565	0.00949051	6.41862
ENSG00000102316;AF:X:54807747:54807802-54809303:54809060:54809223-54809303:+	AF	MAGED2	-0.369726	0.0404595	9.56672
ENSG00000165905;AF:11:45921621:45921693-45922821:45922692:45922728-45922821:+	AF	LARGE2	-0.369798	0.0424575	4.27901
ENSG00000188243;AF:13:75530266-75537382:75537618:75530266-75549323:75549428:-	AF	COMMD6	-0.373563	0.0044955	36.6541
ENSG00000115310;SE:2:54987698-55025086:55027485-55028164:-	SE	RTN4	-0.373665	0.0499501	8.12472
ENSG00000152904;AF:1:235327350:235327498-235335242:235328570:235328778-235335242:+	AF	GGPS1	-0.375995	0.017982	9.72778
ENSG00000244462;SE:20:35655344-35658930:35659014-35664760:-	SE	RBM12	-0.376412	0.0104895	9.16568
ENSG00000117411;AF:1:43979237:43979616-43981109:43979936:43980046-43981109:+	AF	B4GALT2	-0.384979	0.012987	22.5268
ENSG00000087448;SE:12:27791901-27797247:27797349-27797715:+	SE	KLHL42	-0.389465	0.0194805	9.07321
ENSG00000109861;SE:11:88326443-88327929:88328016-88328112:-	SE	CTSC	-0.39048	0.032967	4.76952
ENSG00000183513;AF:2:98604191-98605762:98605837:98604191-98608263:98608507:-	AF	COA5	-0.390839	0.0174825	11.7261
ENSG00000188643;AF:1:153608177-153608899:153609344:153608177-153612952:153613083:-	AF	S100A16	-0.391005	0.020979	13.8655
ENSG00000133740;AF:8:85177225:85177654-85202147:85187685:85187796-85202147:+	AF	E2F5	-0.393179	0.00224775	15.1365
ENSG00000103145;SE:16:3023530-3023847:3023968-3024181:-	SE	HCFC1R1	-0.396353	0.003996	22.3442
ENSG00000168333;AF:8:49054311:49054369-49072787:49072354:49072482-49072787:+	AF	PPDPFL	-0.39767	0.017982	12.3169
ENSG00000081026;AL:1:113681336-113682212:113682434:113681336-113682897:113685923:+	AL	MAGI3	-0.406861	0.0494505	2.73034
ENSG00000154380;AF:1:225567414-225580167:225580257:225567414-225652686:225652699:-	AF	ENAH	-0.419226	0.00932401	13.2643
ENSG00000274211;SE:17:38361775-38364752:38364856-38366287:+	SE	SOCS7	-0.430258	0.043956	4.3437
ENSG00000188643;AF:1:153608177-153609178:153609337:153608177-153612952:153613083:-	AF	S100A16	-0.432405	0.00899101	17.1918
ENSG00000124279;AF:5:7865983-7866646:7868170:7865983-7868979:7869026:-	AF	FASTKD3	-0.438986	0.041958	3.56583
ENSG00000276997;AL:1:222486060:222486121-222504366:222501338:222501533-222504366:-	AL	AL513314.2	-0.439892	0.047952	4.12986
ENSG00000070087;AF:3:149968550-149970725:149970940:149968550-149971052:149971223:-	AF	PFN2	-0.450677	0.0412088	4.67953
ENSG00000133740;AF:8:85177387:85177654-85202147:85187685:85187796-85202147:+	AF	E2F5	-0.455004	0.00224775	15.4427
ENSG00000172262;AF:5:43120920:43121123-43122039:43121508:43121528-43122039:+	AF	ZNF131	-0.455648	0.038295	8.11616
ENSG00000105223;MX:19:40348768-40365553:40365585-40366419:40348768-40365718:40365930-40366419:+	MX	PLD3	-0.460586	0.010989	14.0969
ENSG00000153827;AF:2:229880128-229921271:229921358:229880128-229921564:229921662:-	AF	TRIP12	-0.475531	0.0314685	6.09486
ENSG00000153827;AF:2:229880128-229921271:229921358:229880128-229923148:229923239:-	AF	TRIP12	-0.478427	0.0314685	7.66504
ENSG00000154380;AF:1:225567414-225580167:225580257:225567414-225652686:225653142:-	AF	ENAH	-0.488434	0.00932401	10.4082
ENSG00000103260;AF:16:715641:715984-716933:716427:716715-716933:+	AF	METRN	-0.515562	0.036963	3.58985
ENSG00000120254;AF:6:150865944:150866049-150876090:150866333:150866387-150876090:+	AF	MTHFD1L	-0.517662	0.002331	14.0362
ENSG00000130150;AL:X:14918782-14919672:14920002:14918782-14921380:14921756:+	AL	MOSPD2	-0.519784	0.023976	2.53932
ENSG00000101608;AL:18:3247909-3249361:3249925:3247909-3253233:3253688:+	AL	MYL12A	-0.521728	0.0464535	5.84006
ENSG00000152904;AF:1:235327350:235327498-235335242:235329029:235329183-235335242:+	AF	GGPS1	-0.550824	0.017982	5.76123
ENSG00000075413;SE:14:103385697-103386041:103386080-103405076:+	SE	MARK3	-0.55906	0.0344655	9.2389
ENSG00000180891;AF:17:57869193-57869897:57869938:57869193-57871286:57871365:-	AF	CUEDC1	-0.560916	0.0274725	6.24852
ENSG00000081026;SE:1:113681336-113682212:113682302-113682897:+	SE	MAGI3	-0.565575	0.0374625	3.4323
ENSG00000110651;AF:11:2382460:2382550-2390412:2384650:2384682-2390412:+	AF	CD81	-0.567788	0.00749251	21.0388
ENSG00000164919;AL:8:99878148:99878265-99887490:99885992:99886382-99887490:-	AL	COX6C	-0.571339	0.020979	19.3587
ENSG00000167987;AF:11:61138835-61161081:61161136:61138835-61161391:61161453:-	AF	VPS37C	-0.578492	0.035964	2.17652
ENSG00000173465;AL:11:65570970-65571391:65571768:65570970-65572443:65572892:+	AL	SSSCA1	-0.582151	0.0344655	3.30492
ENSG00000154380;AF:1:225567414-225580167:225580257:225567414-225652686:225652716:-	AF	ENAH	-0.583642	0.010989	9.07071
ENSG00000145725;AF:5:103120149:103120194-103129306:103120200:103120488-103129306:+	AF	PPIP5K2	-0.588843	0.0483516	6.40035
ENSG00000103351;AF:16:3500924:3501089-3504720:3502044:3502084-3504720:+	AF	CLUAP1	-0.609059	0.047952	3.57686
ENSG00000162073;SE:16:2969840-2971274:2971378-2971515:+	SE	PAQR4	-0.609323	0.0194805	4.93779
ENSG00000067225;AF:15:72219110-72228577:72228676:72219110-72230896:72231171:-	AF	PKM	-0.629383	0.00827744	31.9937
ENSG00000145725;AF:5:103120149:103120194-103129306:103120390:103120488-103129306:+	AF	PPIP5K2	-0.632249	0.0384615	7.58404
ENSG00000148248;AL:9:133363453:133363759-133365985:133364969:133365026-133365985:-	AL	SURF4	-0.632301	0.002331	17.0747
ENSG00000167085;AF:17:49413291-49414742:49414802:49413291-49414835:49414858:-	AF	PHB	-0.64541	0.0192308	7.02217
ENSG00000103512;RI:16:14895514:14895641-14895973:14896156:+	RI	NOMO1	-0.650576	0.0314685	7.69955
ENSG00000205670;AF:21:34375500:34375567-34379428:34375604:34375896-34379428:+	AF	SMIM11A	-0.653195	0.00499501	21.264
ENSG00000142227;AF:19:48321509:48321977-48326830:48325547:48325610-48326830:+	AF	EMP3	-0.661339	0.0454545	6.5889
ENSG00000205670;AF:21:34375500:34375567-34379428:34375568:34376179-34379428:+	AF	SMIM11A	-0.665548	0.01998	21.0019
ENSG00000167085;AF:17:49413291-49414742:49414802:49413291-49414835:49414878:-	AF	PHB	-0.666667	0.0265734	6.38948
ENSG00000173465;AL:11:65570970-65571391:65571768:65570970-65573363:65573942:+	AL	SSSCA1	-0.669946	0.0344655	3.78466
ENSG00000117335;AF:1:207752068:207752097-207757014:207752123:207752309-207757014:+	AF	CD46	-0.674962	0.025974	5.693
ENSG00000133740;AF:8:85177612:85177654-85202147:85187685:85187796-85202147:+	AF	E2F5	-0.676426	0.0154845	5.61975
ENSG00000166851;AF:16:23678869:23679500-23680084:23679732:23679826-23680084:+	AF	PLK1	-0.679647	0.021978	2.53807
ENSG00000167085;AF:17:49413291-49414742:49414802:49413291-49414835:49414905:-	AF	PHB	-0.684815	0.0192308	6.94247
ENSG00000148180;AF:9:121286123:121286185-121301963:121299793:121300005-121301963:+	AF	GSN	-0.687932	0.0174825	5.61525
ENSG00000234225;SE:1:147002332-147002429:147002577-147002897:-	SE	AC244394.2	-0.696659	0.0484515	0.588044
ENSG00000067225;AF:15:72219110-72228577:72228676:72219110-72231116:72231225:-	AF	PKM	-0.714766	0	29.0753
ENSG00000132635;AF:20:2839933-2840211:2840671:2839933-2840866:2841190:-	AF	PCED1A	-0.724208	0.047952	1.81102
ENSG00000116151;AF:1:2388337-2389925:2389996:2388337-2391458:2391671:-	AF	MORN1	-0.734929	0.027972	1.95632
ENSG00000120913;RI:8:22585017:22585088-22585090:22585162:+	RI	PDLIM2	-0.742773	0.0187313	4.25144
ENSG00000067225;AF:15:72219110-72228577:72228676:72219110-72231116:72231386:-	AF	PKM	-0.759771	0	27.2184
ENSG00000148180;AF:9:121286123:121286185-121301963:121286592:121286761-121301963:+	AF	GSN	-0.760688	0.0237263	2.23098
ENSG00000120913;MX:8:22585162-22585321:22585399-22589596:22585162-22589299:22589374-22589596:+	MX	PDLIM2	-0.77341	0.0187313	2.89901
ENSG00000166851;AF:16:23678869:23679500-23680084:23679583:23679665-23680084:+	AF	PLK1	-0.821196	0.003996	3.69955
ENSG00000141480;AF:17:4710643:4710744-4716147:4715589:4716033-4716147:+	AF	ARRB2	-0.830605	0.025974	5.19852
ENSG00000067225;AF:15:72219110-72228577:72228676:72219110-72230900:72231386:-	AF	PKM	-0.8441	0	21.3988
ENSG00000155827;AF:9:101533888:101533914-101535398:101533979:101534300-101535398:+	AF	RNF20	-0.868759	0.037962	2.35827
ENSG00000067225;AF:15:72219110-72228577:72228676:72219110-72231324:72231624:-	AF	PKM	-0.948019	0.0048285	18.9719
ENSG00000067225;AF:15:72219110-72228577:72228676:72219110-72229547:72229722:-	AF	PKM	-0.957743	0	18.0308
ENSG00000153037;AL:5:112864732-112867404:112867771:112864732-112891603:112893079:+	AL	SRP19	-0.971094	0.0427073	3.14102
ENSG00000067225;AF:15:72219110-72228577:72228676:72219110-72231116:72231190:-	AF	PKM	-0.975511	0.0048285	17.4321
ENSG00000103351;AF:16:3501018:3501089-3504720:3502044:3502084-3504720:+	AF	CLUAP1	-0.976841	0.047952	1.77262
ENSG00000028203;AF:12:95217762:95217886-95251940:95218254:95218345-95251940:+	AF	VEZT	-1	0	0.64572
ENSG00000102897;AF:16:20900450:20900535-20902486:20901104:20901189-20902486:+	AF	LYRM1	-1	0	0.727773
ENSG00000119383;AF:9:129140118:129140151-129142445:129142025:129142177-129142445:+	AF	PTPA	-1	0	0.83223
ENSG00000144401;AL:2:207612980:207613443-207621806:207615673:207615691-207621806:-	AL	METTL21A	-1	0	0.571013

## Sheet: DGE UP with AS
target_id	gene_name	splicing_dPSI	DE_b
ENSG00000124067	SLC12A4	AF 0.96;	7.2
ENSG00000164418	GRIK2	SE 1;	5.2
ENSG00000134986	NREP	AF 0.75;	5.2
ENSG00000136717	BIN1	SE 0.14;	5
ENSG00000135318	NT5E	SE 0.21;	4.3
ENSG00000197746	PSAP	SE 0.11;	4
ENSG00000142227	EMP3	AF -0.66; SE 0.13;	3.9
ENSG00000188643	S100A16	AF -0.43;	3.9
ENSG00000170734	POLH	SE -0.29;	3.6
ENSG00000148180	GSN	AF -0.76;	3.4
ENSG00000107796	ACTA2	AF -0.33;	3.1
ENSG00000175426	PCSK1	AF -0.11;	2.3
ENSG00000196154	S100A4	AF -0.26; SE 0.21;	1.9
ENSG00000221988	PPT2	AF 0.27;	1.4
ENSG00000166741	NNMT	AF -0.09;	1.4
ENSG00000005893	LAMP2	AL -0.23;	1.4
ENSG00000087448	KLHL42	SE -0.39;	1.2
ENSG00000196754	S100A2	AF 0.64;	1.1
ENSG00000189171	S100A13	AF 0.15;	1.1
ENSG00000197747	S100A10	AF 0.053; AL -0.17;	1.1
ENSG00000116151	MORN1	AF -0.73;	1.1
ENSG00000130558	OLFM1	AF 0.21;	1
ENSG00000166997	CNPY4	AF 0.12;	1
ENSG00000102316	MAGED2	AF -0.37;	1
ENSG00000128311	TST	AF -0.26;	0.95
ENSG00000104899	AMH	SE 0.21;	0.93
ENSG00000105223	PLD3	AF 0.31; MX -0.46; SE 0.37;	0.89
ENSG00000173218	VANGL1	AF 0.53;	0.84
ENSG00000167110	GOLGA2	SE 0.13;	0.84
ENSG00000026025	VIM	AF -0.29;	0.84
ENSG00000164924	YWHAZ	AF -0.31; SE -0.21;	0.82
ENSG00000103018	CYB5B	MX 0.086;	0.78
ENSG00000136630	HLX	AF -0.27;	0.76
ENSG00000171621	SPSB1	AF 0.29;	0.75
ENSG00000177738	AC025171.1	SE -0.13;	0.73
ENSG00000073008	PVR	SE -0.11;	0.7
ENSG00000135506	OS9	SE 0.17;	0.66
ENSG00000187079	TEAD1	AF -0.22; SE 0.17;	0.65
ENSG00000111275	ALDH2	SE 0.19;	0.64
ENSG00000113558	SKP1	AF -0.28; AL 0.082; SE 0.075;	0.62
ENSG00000100196	KDELR3	AF 0.15;	0.61
ENSG00000007038	PRSS21	AL -0.32;	0.59
ENSG00000250337	PURPL	AL 0.33; SE 0.17;	0.57
ENSG00000116209	TMEM59	AF 0.098;	0.57
ENSG00000213722	DDAH2	AF -0.29; SE -0.17;	0.56
ENSG00000234745	HLA-B	SE -0.23;	0.56
ENSG00000115486	GGCX	SE -0.11;	0.55
ENSG00000197712	FAM114A1	SE 0.16;	0.54
ENSG00000165264	NDUFB6	MX 0.062; SE -0.11;	0.54
ENSG00000197894	ADH5	SE 0.089;	0.52
ENSG00000203667	COX20	SE -0.15;	0.52
ENSG00000185222	TCEAL9	SE -0.055;	0.51
ENSG00000198668	CALM1	AF -0.28; SE 0.08;	0.49
ENSG00000154813	DPH3	AF -0.21;	0.49
ENSG00000178585	CTNNBIP1	AF 0.29;	0.47
ENSG00000111639	MRPL51	AF -0.15;	0.46
ENSG00000175166	PSMD2	SE -0.06;	0.45
ENSG00000104765	BNIP3L	AF 0.19;	0.44
ENSG00000070404	FSTL3	AF 0.36;	0.42
ENSG00000116288	PARK7	AF 0.071;	0.42
ENSG00000165476	REEP3	SE -0.16;	0.42
ENSG00000101608	MYL12A	AF -0.36; AL -0.52;	0.41
ENSG00000164405	UQCRQ	SE -0.071;	0.4
ENSG00000103111	MON1B	SE 0.69;	0.39
ENSG00000116237	ICMT	SE 0.093;	0.37
ENSG00000103512	NOMO1	RI -0.65;	0.37
ENSG00000177663	IL17RA	SE 0.33;	0.33
ENSG00000134287	ARF3	AF 0.33; SE 0.33;	0.32
ENSG00000133872	SARAF	SE 0.074;	0.28
ENSG00000167005	NUDT21	AF 0.089;	0.24
ENSG00000144579	CTDSP1	AF 0.27;	0.22
ENSG00000082153	BZW1	AF -0.32;	0.22
ENSG00000099940	SNAP29	AF -0.13;	0.21
ENSG00000135446	CDK4	AF 0.35; SE -0.34;	0.19
ENSG00000112695	COX7A2	MX -0.085; SE 0.14;	0.18
